# Supplementary material for: Pancreatic cancer acquires resistance to MAPK pathway inhibition by clonal expansion and adaptive DNA hypermethylation
Source: Clin Epigenetics. 2024 Jan 16;16:13. doi: 10.1186/s13148-024-01623-z (PMC10792938; doi:10.1186/s13148-024-01623-z)
Supplement: Supplementary file 1 — Additional file 1. Supplementary Tables 3–5, 7 [file 13148_2024_1623_MOESM1_ESM.xlsx]

## Sheet: Supplementary Table 3
Supplementary Table 3
Mass spectrometry results. Quantifiable proteins, ANOVA results and normalized abundances per sample are listed.
Accession	Peptide_count	Unique_peptides	Confidence_score	Description	p-value_ANOVA	p-value_ANOVA.FDR	p-value_Tukey_Parental_vs_Resistant	FoldChange_Parental_Resistant	FoldChange_Resistant_Parental	p-value_Tukey_Parental_vs_P12	FoldChange_Parental_P12	FoldChange_P12_Parental	p-value_Tukey_P12_vs_Resistant	FoldChange_P12_Resistant	FoldChange_Resistant_P12	#3_Parental	#4_Parental	#6_Parental	#7_Parental	#9_Parental	#10_Parental	#3_Resistant	#4_Resistant	#6_Resistant	#7_Resistant	#9_Resistant	#10_Resistant	#3_P12	#4_P12	#6_P12	#7_P12	#9_P12	#10_P12
A2A432	9	4	540.43	Cullin-4B OS=Mus musculus GN=Cul4b PE=1 SV=1 - [CUL4B_MOUSE]	0.00131826	0.0283408	0.0119347	1.4895	0.671366	0.526797	0.87419	1.14392	0.00131925	1.70386	0.586902	22520.9	23371.9	27854.4	28597.2	35317.8	29486.4	12371.2	18356.5	10942.6	23566	23089.8	23891.7	33245.8	32176.5	28669.7	30075.3	35012.7	32024
A2A4P0	2	2	80.47	ATP-dependent RNA helicase DHX8 OS=Mus musculus GN=Dhx8 PE=2 SV=1 - [DHX8_MOUSE]	0.135148	0.284719	0.693076	0.930356	1.07486	0.118305	0.715928	1.39679	0.417612	1.29951	0.76952	3377.21	2179.59	3410.88	2297.18	3940.19	864.402	3015.54	2812.28	2886.23	2520.19	3716.74	2321.38	3660.51	2842.3	3283.37	4459.46	4379.89	3820.11
A2A6Q5	1	1	42.99	Cell division cycle protein 27 homolog OS=Mus musculus GN=Cdc27 PE=1 SV=1 - [CDC27_MOUSE]	0.406482	0.564202	0.376293	0.668583	1.4957	0.825265	0.865168	1.15585	0.717928	0.772778	1.29403	105669	49698	111644	74859.2	116756	43640.7	171403	70230.4	157334	198669	101390	52215	103097	129733	46305.1	136697	80687.5	84023.9
A2A8Z1	1	1	35.21	Oxysterol-binding protein-related protein 9 OS=Mus musculus GN=Osbpl9 PE=1 SV=1 - [OSBL9_MOUSE]	0.0300201	0.124444	0.0234588	0.558907	1.78921	0.313056	0.769819	1.29901	0.329305	0.726024	1.37737	2544.09	2411.55	1811.4	1987.73	1052.12	908.088	3052.63	5607.7	3008.1	2154.53	2912.41	2435.94	2288.7	2217.14	2259.87	3227.85	2504.12	1421.16
A2A935	1	1	25.1	PR domain zinc finger protein 16 OS=Mus musculus GN=Prdm16 PE=1 SV=1 - [PRD16_MOUSE]	0.261236	0.425044	0.868314	1.16757	0.856477	0.491723	0.663237	1.50776	0.24772	1.76042	0.568047	5365.06	13106.1	6546.25	10803.6	5030.11	17875	8761.77	8780.58	4306.89	7059.65	4097.78	17290.9	12222.1	8267.32	17531.1	4678.92	21223.5	24621.7
A2AAY5	1	1	14.44	SH3 and PX domain-containing protein 2B OS=Mus musculus GN=Sh3pxd2b PE=1 SV=1 - [SPD2B_MOUSE]	0.00252035	0.0357481	0.00367908	2.65622	0.376475	0.885846	1.17249	0.852887	0.00945232	2.26546	0.441412	791.599	1185.95	689.697	744.827	488.376	1234.8	252.058	98.5748	121.127	235.246	570.239	656.047	1052.8	662.809	858.638	490.129	732.678	582.735
A2ADY9	4	3	188.28	Protein DDI1 homolog 2 OS=Mus musculus GN=Ddi2 PE=1 SV=1 - [DDI2_MOUSE]	0.329502	0.490036	0.890495	0.91224	1.0962	0.314669	0.774415	1.2913	0.558938	1.17797	0.848916	27202.8	16703.8	22350	14237.9	18153.1	14902.5	23438.7	30134.7	19869.1	23642.6	14851.6	12537.5	32318.4	33061.2	17359.2	17630.1	22889.9	23368.3
A2AGT5	4	4	235.28	Cytoskeleton-associated protein 5 OS=Mus musculus GN=Ckap5 PE=2 SV=1 - [CKAP5_MOUSE]	0.715519	0.81351	0.817818	0.78824	1.26865	0.714701	0.822402	1.21595	0.982003	0.95846	1.04334	13676.4	16996	14147.2	10182.6	8414.32	10593.4	9416.07	16737.2	6218.7	22637.6	11409.8	27473.2	14714.8	13404	8330.62	16876.2	14692.5	21974.2
A2AJT4	1	1	23.45	Arginine/serine-rich protein PNISR OS=Mus musculus GN=Pnisr PE=1 SV=1 - [PNISR_MOUSE]	0.454415	0.605101	0.474431	0.500505	1.99798	0.983202	0.884556	1.13051	0.576756	0.565826	1.76733	1266.21	3278.35	2306.69	4785.17	2682.9	885.878	9782.75	3935.49	7171.7	4480.87	4451.49	557.484	2071.05	4394.25	4881.25	3320.29	1882.29	640.529
A2AN08	9	9	435.1	E3 ubiquitin-protein ligase UBR4 OS=Mus musculus GN=Ubr4 PE=1 SV=1 - [UBR4_MOUSE]	0.49353	0.63827	0.747084	1.17731	0.849391	0.885038	0.930473	1.07472	0.467012	1.26529	0.790335	33976.7	30851.6	31807.8	17596.5	14226.8	33943.3	26941.8	25304.7	14053.1	29982.4	20883.1	20778.2	35963.7	29576.7	26177.8	17941.8	41952.7	22925
A2APB8	1	1	13.29	Targeting protein for Xklp2 OS=Mus musculus GN=Tpx2 PE=1 SV=1 - [TPX2_MOUSE]	0.0354932	0.136308	0.0663812	0.35425	2.82287	0.0524324	0.277665	3.60146	0.991243	1.27582	0.783812	0	100.208	34.8762	293.508	60.1498	127.966	220.774	155.837	291.461	372.362	306.371	394.082	162.803	324.138	536.814	203.753	173.897	819.645
A2APY7	1	1	74	NADH dehydrogenase [ubiquinone] 1 alpha subcomplex assembly factor 5 OS=Mus musculus GN=Ndufaf5 PE=2 SV=1 - [NDUF5_MOUSE]	0.25288	0.41602	0.254949	0.690699	1.44781	0.929579	0.941076	1.06261	0.422842	0.733946	1.3625	3397.63	2092.77	1161.35	1742.49	2543.98	1061.83	3873.22	2433.87	2311.38	3186.89	4120.98	1447.44	2965.01	2628.59	1982.08	2239.1	956.778	1979.85
A2AQ19	1	1	25.6	RNA polymerase-associated protein RTF1 homolog OS=Mus musculus GN=Rtf1 PE=1 SV=1 - [RTF1_MOUSE]	0.167113	0.318901	0.454798	1.51374	0.660614	0.730864	0.706346	1.41574	0.148393	2.14306	0.466622	242.901	302.89	268.399	407.314	174.734	628.014	230.582	228.238	101.133	216.9	209.896	350.501	828.789	397.719	598.406	120.741	229.053	691.099
A2AQ25	1	1	30.24	Sickle tail protein OS=Mus musculus GN=Skt PE=1 SV=1 - [SKT_MOUSE]	0.257368	0.420667	0.233516	2.04105	0.489944	0.786428	1.04782	0.954359	0.560994	1.94789	0.513375	112.885	450.607	160.032	373.053	235.945	366.594	297.175	104.83	81.1894	16.6836	148.523	184.071	91.0083	470.246	428.934	500.654	36.8322	93.8924
A2AR02	3	3	222.14	Peptidyl-prolyl cis-trans isomerase G OS=Mus musculus GN=Ppig PE=1 SV=1 - [PPIG_MOUSE]	0.00348118	0.0423796	0.0179855	0.667105	1.49901	0.736954	1.05418	0.948609	0.00400073	0.632822	1.58022	30453.8	24525.1	24019.8	28488.8	29114.3	21290.8	43155.6	39609.4	43353.8	32442.9	38600.8	39520.8	23391.9	15640.6	29325.6	41321.9	17664.3	22434.1
A2ARV4	4	4	322.49	Low-density lipoprotein receptor-related protein 2 OS=Mus musculus GN=Lrp2 PE=1 SV=1 - [LRP2_MOUSE]	0.123353	0.270689	0.716422	2.23327	0.447775	0.109239	18.5767	0.0538308	0.374136	0.120219	8.31819	422.933	1461.53	269.541	11261.8	518.552	21806.5	12874.4	901.884	961.855	158.627	383.539	723.539	245.415	346.426	244.998	262.335	189.616	635.17
A2ASQ1	3	3	122.83	Agrin OS=Mus musculus GN=Agrn PE=1 SV=1 - [AGRIN_MOUSE]	0.00119837	0.0274091	0.887146	1.38524	0.721895	0.00187947	4.787	0.208899	0.00478626	0.289376	3.45571	2616.29	8516.14	2750.91	4378.93	873.396	4184.5	2131.36	3138.73	4454.52	1537.63	3065.29	2507.18	1148.85	269.405	856.018	1696.66	528.388	372.249
A2AWA9	1	1	23.36	Rab GTPase-activating protein 1 OS=Mus musculus GN=Rabgap1 PE=2 SV=1 - [RBGP1_MOUSE]	0.294828	0.458622	0.661977	1.27225	0.786009	0.738654	0.632607	1.58076	0.265172	2.01112	0.497235	160.744	270.469	234.047	162.389	192.886	484.811	249.62	187.252	47.3333	128.117	140.135	430.759	550.447	428.392	354.617	50.2947	410.96	584.88
A2BE28	3	3	174.14	Ribosomal biogenesis protein LAS1L OS=Mus musculus GN=Las1l PE=1 SV=1 - [LAS1L_MOUSE]	0.55912	0.692158	0.63004	0.891786	1.12135	0.604635	0.84151	1.18834	0.999028	1.05975	0.943623	9329.7	11783.8	8204.36	3418.76	9708.4	4365.67	8624.71	7421.47	9529.58	9304.44	10672.3	6938.42	7832.03	7038.23	8109.43	17487.2	8466.72	6693.39
A2RSY6	1	1	90.15	TRMT1-like protein OS=Mus musculus GN=Trmt1l PE=2 SV=1 - [TRM1L_MOUSE]	0.024544	0.109559	0.032053	2.23362	0.447703	0.943619	1.05918	0.944128	0.0595317	2.10883	0.474198	2729.59	1795.71	3000.26	1427.8	3669.46	1446.1	825.65	392.891	106.832	558.323	3551.5	863.499	1820.44	1364.19	1225.5	1405.78	5461.19	2005.75
A2TJV2	3	3	148.74	Paralemmin-3 OS=Mus musculus GN=Palm3 PE=2 SV=1 - [PALM3_MOUSE]	0.320647	0.482536	0.469992	1.71621	0.582678	0.331568	4.25667	0.234925	0.960785	0.403182	2.48027	2772.71	5737.89	938.008	688.832	333.01	11526.1	3639.14	829.168	135.393	168.87	233.547	7810.79	324.071	669.798	170.299	1233.34	308.825	2461.2
A6H611	1	1	22.68	Mitochondrial intermediate peptidase OS=Mus musculus GN=Mipep PE=2 SV=1 - [MIPEP_MOUSE]	0.115566	0.26254	0.999382	0.940387	1.06339	0.158374	1.74028	0.574619	0.167406	0.540364	1.8506	1034.63	1022.37	661.221	1485.29	2067.59	1247.72	2519.07	999.627	955.393	1286.55	1778.09	456.736	176.791	950.927	1007.05	624.454	701.635	859.605
B1AZI6	3	3	133.09	THO complex subunit 2 OS=Mus musculus GN=Thoc2 PE=2 SV=1 - [THOC2_MOUSE]	0.683417	0.789248	0.805787	0.905915	1.10386	0.677881	0.844846	1.18365	0.973532	1.07228	0.932588	9142.99	7630.54	8172.57	1792.38	9230.32	4064.64	4784.66	8102.17	5315.19	5122.92	11894.2	8972.01	5832.1	3752.79	8469.43	12057.6	9683.47	7590.1
B2RQC6	39	39	2447.31	CAD protein OS=Mus musculus GN=Cad PE=2 SV=1 - [PYR1_MOUSE]	0.00605176	0.0539838	0.105658	1.42075	0.703856	0.266825	0.779686	1.28257	0.00455573	1.8222	0.548786	509377	427237	351998	241998	252021	349475	250470	320259	171116	334852	215355	208641	526980	464023	320933	320268	605338	497029
B2RR83	1	1	21.44	Probable ATP-dependent RNA helicase YTHDC2 OS=Mus musculus GN=Ythdc2 PE=1 SV=1 - [YTDC2_MOUSE]	0.0410806	0.149032	0.108004	0.575463	1.73773	0.888064	1.1795	0.84782	0.0459079	0.487888	2.04965	1670.19	9306.43	3656.1	8997.53	4047.81	3104.04	5477.29	8925.27	8370.44	9709.36	7776.78	13231.9	2864.47	1439.74	4397.36	9003.96	2997.47	5394.67
B2RUR8	1	1	29.78	OTU domain-containing protein 7B OS=Mus musculus GN=Otud7b PE=1 SV=1 - [OTU7B_MOUSE]	0.194079	0.349269	0.196628	2.23385	0.447657	0.916982	0.97545	1.02517	0.354651	2.29007	0.436667	228.423	195.503	164.543	256.939	265.081	784.486	30.7319	280.647	29.0569	150.645	67.1969	290.023	507.156	210.961	403.414	19.7894	190.914	610.434
B2RW38	1	1	24.78	Cilia- and flagella-associated protein 58 OS=Mus musculus GN=Cfap58 PE=2 SV=1 - [CFA58_MOUSE]	0.38492	0.545584	0.572347	1.28053	0.780926	0.936564	0.765409	1.30649	0.379748	1.673	0.597727	10307.1	11410	4435.05	9269.97	6548.38	6983.87	2066.58	5096.1	6938.55	3739.97	7914.72	12473.8	9346.5	2712.61	14877.1	21779.8	5770.88	9471.51
B2RXS4	8	8	465.38	Plexin-B2 OS=Mus musculus GN=Plxnb2 PE=1 SV=1 - [PLXB2_MOUSE]	0.0853192	0.223265	0.166365	0.597215	1.67444	0.951363	0.96436	1.03696	0.0991811	0.619287	1.61476	20509.3	27921.1	26159.2	46283.8	29154.6	27114.7	41186.6	32249.1	85107.6	57289.4	39137.8	41644.3	18264.7	33086.2	44276.6	52373.5	9340.05	26348.5
B2RY56	6	5	378.26	RNA-binding protein 25 OS=Mus musculus GN=Rbm25 PE=1 SV=2 - [RBM25_MOUSE]	0.859977	0.908207	0.954678	0.941969	1.06161	0.963163	1.03699	0.964329	0.847136	0.908368	1.10088	23888.9	30899.8	18915.8	33951.1	28838.3	21045.1	22097.3	31431.3	35754	18227.1	37936.3	21798.3	20805.1	17821.9	30743.4	30218.8	21127	31203.3
B7ZMP1	2	2	129.42	Probable Xaa-Pro aminopeptidase 3 OS=Mus musculus GN=Xpnpep3 PE=2 SV=1 - [XPP3_MOUSE]	0.418264	0.57537	0.539072	0.764557	1.30795	0.441432	0.788684	1.26793	0.983899	0.969408	1.03156	4139.87	3301.41	6083.82	5782.78	11585	8755.56	2968.29	12108.6	9932.77	6800.87	11591.2	8456.35	7740.31	8947.3	9188.17	11402	6674.78	6319.06
B8ZXI1	1	1	55.73	Queuine tRNA-ribosyltransferase subunit QTRTD1 OS=Mus musculus GN=Qtrtd1 PE=1 SV=2 - [QTRD1_MOUSE]	0.0127762	0.0785005	0.0358321	1.52982	0.653673	0.92513	0.918865	1.0883	0.0171452	1.6649	0.600637	5239.75	3210.14	5069.63	4757.65	4210.46	4530.4	1847.95	2887.81	1899.4	3626.4	5133.63	2265.77	5028.3	5490.79	2921.44	5400.08	6530.1	4032.99
D3YVF0	1	1	73.49	A-kinase anchor protein 5 OS=Mus musculus GN=Akap5 PE=1 SV=2 - [AKAP5_MOUSE]	0.0215846	0.102121	0.138715	0.173672	5.75798	0.537319	1.3711	0.72934	0.0182516	0.126666	7.89477	43.5337	37.3275	44.6653	211.286	38.7555	211.406	460.793	632.065	644.34	435.828	43.2088	1163.55	32.405	175.402	153.421	33.7234	0	33.1528
D3YXK2	6	6	437.47	Scaffold attachment factor B1 OS=Mus musculus GN=Safb PE=1 SV=2 - [SAFB1_MOUSE]	0.0153416	0.0845295	0.0171052	0.614863	1.62638	0.820393	0.902261	1.10833	0.0550433	0.68147	1.46742	51501.1	67759.8	45990.7	63309.1	72445.9	34498.3	109022	94716.3	110647	59079.5	91028.3	81164	66090.6	44584.5	76227.8	91321.5	47951.4	45673.3
D3YYU8	1	1	15.17	Obscurin-like protein 1 OS=Mus musculus GN=Obsl1 PE=2 SV=1 - [OBSL1_MOUSE]	0.188991	0.343417	0.78586	0.458569	2.1807	0.171947	0.172258	5.80525	0.450889	2.66211	0.375642	0	42.5659	16.7497	5.10032	1498.05	0	0	194.723	3.71118	2.91888	1881.28	1324.64	3056.93	643.317	699.492	0	1932.25	2738.54
D3Z7P3	17	17	1190.72	Glutaminase kidney isoform, mitochondrial OS=Mus musculus GN=Gls PE=1 SV=1 - [GLSK_MOUSE]	0.972714	0.982282	0.974345	0.998709	1.00129	0.999497	1.00839	0.991676	0.98091	0.990396	1.0097	212757	218281	171949	280469	431188	266354	274606	190685	307790	237364	279326	293271	213893	293364	279410	242592	167523	371057
E9PVA8	13	13	696.24	eIF-2-alpha kinase activator GCN1 OS=Mus musculus GN=Gcn1 PE=1 SV=1 - [GCN1_MOUSE]	0.280966	0.444923	0.591373	1.19786	0.834823	0.791137	0.902997	1.10742	0.255509	1.32654	0.753842	41939.7	53987.3	43828.8	23197.8	22339.2	35812.4	23129.9	32128.1	18854.3	43702.1	20016.3	46753.1	54554.4	31786.9	40216.2	28653.7	48724	40922
E9PVX6	6	6	259.67	Proliferation marker protein Ki-67 OS=Mus musculus GN=Mki67 PE=1 SV=1 - [KI67_MOUSE]	0.984684	0.988858	0.999499	1.03528	0.965922	0.990023	1.01238	0.987773	0.985109	1.02262	0.977878	13059.9	20071.6	8518.57	7675.42	11213.3	5178.75	7559.49	6063.04	10942.4	18245.8	8751.99	11915.4	9044.19	8619.57	11328.9	15994.1	6194.54	13732.7
E9PW74	1	1	42.26	GTPase IMAP family member GIMD1 OS=Mus musculus GN=Gimd1 PE=3 SV=1 - [GIMD1_MOUSE]	0.0551915	0.17627	0.0516703	25.8222	0.0387264	0.188132	1.69239	0.590882	0.748747	15.2579	0.06554	305.616	1197.8	0	9196.7	253.799	2990.41	0	0	0	540.014	0	0	0	294.219	0	7945.23	0	0
E9Q1P8	7	6	283.25	Interferon regulatory factor 2-binding protein 2 OS=Mus musculus GN=Irf2bp2 PE=1 SV=1 - [I2BP2_MOUSE]	1.52e-06	0.00155608	1.45e-06	2.84757	0.351177	0.0918407	1.33752	0.747651	5.91e-05	2.12898	0.469708	40273.2	43103	52762.3	50888.9	45497.3	66181.7	13647.8	17759.6	13679.1	15258.6	15062.1	29491.6	51468.1	36242.1	37740.8	31618.4	32536.5	33722.1
E9Q414	3	3	178.22	Apolipoprotein B-100 OS=Mus musculus GN=Apob PE=1 SV=1 - [APOB_MOUSE]	0.130637	0.27903	0.134772	0.452795	2.20851	0.905751	0.726883	1.37574	0.266531	0.622926	1.60533	4919.28	6378.57	11683.2	9904.35	7870.4	1950.71	19501.5	5219.51	28679	11862.4	16608.9	12446.2	4804.93	16771.4	4135.22	23946.7	3305.11	5789.47
E9Q555	9	7	507.09	E3 ubiquitin-protein ligase RNF213 OS=Mus musculus GN=Rnf213 PE=1 SV=2 - [RN213_MOUSE]	0.34933	0.511377	0.37768	0.565978	1.76685	0.465006	0.603122	1.65804	0.985146	0.938413	1.06563	11466	10617.9	9990.95	4349.89	8269.69	12360.7	30492.3	30159.5	9761.26	8852.01	7229.69	14313.3	17299.6	7099.24	18360.2	5052.29	28525.1	18263.2
E9Q5C9	6	6	301.73	Nucleolar and coiled-body phosphoprotein 1 OS=Mus musculus GN=Nolc1 PE=2 SV=1 - [NOLC1_MOUSE]	0.0067951	0.0573392	0.0050046	0.327833	3.05034	0.156921	0.584125	1.71196	0.201161	0.561238	1.78178	88828.8	93818.2	74993.2	55611.6	64975.9	37693.9	320599	89573.6	401846	160547	96293.1	199842	113487	92973.8	120899	155495	57956.1	171231
E9Q5G3	1	1	41.78	Kinesin-like protein KIF23 OS=Mus musculus GN=Kif23 PE=1 SV=1 - [KIF23_MOUSE]	0.298742	0.462444	0.506752	1.49089	0.67074	0.904114	0.821998	1.21655	0.289791	1.81374	0.551347	3952.72	2366.23	2838.39	2526	1496.41	708.44	1629.58	1132.13	851.218	3369.3	801.099	1532.05	1716.46	3106.32	854.987	4915.54	1700.13	4602.21
E9Q5K9	1	1	39.65	YTH domain-containing protein 1 OS=Mus musculus GN=Ythdc1 PE=2 SV=2 - [YTDC1_MOUSE]	0.249692	0.413691	0.844603	0.515176	1.94108	0.496911	1.19519	0.836686	0.233353	0.43104	2.31997	390.15	741.406	424.832	683.727	781.578	969.825	1627.79	447.873	2688.78	898.592	1243.14	841.702	624.723	473.564	619.911	709.134	0	912.314
E9Q5M6	1	1	13.32	Cilia- and flagella-associated protein 44 OS=Mus musculus OX=10090 GN=Cfap44 PE=2 SV=1 - [CFA44_MOUSE]	0.165215	0.317061	0.146092	1.4722	0.679255	0.720309	1.1373	0.879273	0.459566	1.29447	0.772519	10294.6	19128.6	10333.5	9335.9	14005.6	17189.2	8749.69	5404.71	7339.39	12555.1	10369.2	10117.6	15211.8	9602.34	13678.4	9460.14	5880.47	16761.4
E9Q634	3	2	183.21	Unconventional myosin-Ie OS=Mus musculus GN=Myo1e PE=1 SV=1 - [MYO1E_MOUSE]	0.00592929	0.0530878	0.00646326	3.50368	0.285414	0.730852	1.34769	0.74201	0.0293601	2.59976	0.38465	6598.03	8088.08	5024.04	3013.19	3384.66	1878.42	437.337	469.5	343.499	2607.73	1498.46	2631.21	5108.75	2634.18	1609.65	3450.97	6248.48	1714.17
E9Q7D5	1	1	49.7	Rho guanine nucleotide exchange factor 5 OS=Mus musculus GN=Arhgef5 PE=1 SV=1 - [ARHG5_MOUSE]	0.900517	0.930736	0.897392	2.72207	0.367367	0.991688	2.50934	0.398512	0.944735	1.08478	0.921848	1813.96	2621.91	1629.27	1276.27	2.12233	1979.3	568.919	404.471	138.918	1320.58	76.7126	915.298	364.277	470.463	578.412	1345.28	207.973	748.85
E9Q7G0	21	21	1212.95	Nuclear mitotic apparatus protein 1 OS=Mus musculus GN=Numa1 PE=1 SV=1 - [NUMA1_MOUSE]	0.447337	0.60061	0.643742	1.16591	0.857698	0.436176	1.17926	0.847993	0.932956	0.988684	1.01145	123277	143990	120773	145950	173730	82942.4	81085.4	127108	117469	100632	129601	122255	76657.6	101978	88351.8	201096	84717.5	117676
E9QAT4	2	2	91.02	Protein transport protein Sec16A OS=Mus musculus OX=10090 GN=Sec16a PE=1 SV=1 - [SC16A_MOUSE]	0.870893	0.913774	0.903354	1.05191	0.950649	0.99867	0.995169	1.00485	0.881684	1.05702	0.946057	4822.15	3341.3	3592.48	2938	1324.77	4303.96	5039.05	5129.46	835.105	2861.09	2280.52	3174.49	5570.01	3487.4	2189.9	2262.57	4424.04	2487.38
F6ZDS4	24	24	1622.03	Nucleoprotein TPR OS=Mus musculus GN=Tpr PE=1 SV=1 - [TPR_MOUSE]	0.309836	0.473466	0.304541	1.18162	0.846295	0.504055	1.14783	0.871206	0.920025	1.02944	0.971406	242049	253323	222192	312809	396327	231708	261278	194174	317816	197647	237338	195249	246323	244007	238787	225196	205338	285163
F7BJB9	1	1	31.89	MORC family CW-type zinc finger protein 3 OS=Mus musculus GN=Morc3 PE=1 SV=1 - [MORC3_MOUSE]	0.508277	0.649313	0.482416	1.27149	0.786479	0.892202	1.08112	0.92497	0.753679	1.17609	0.850275	855.941	623.701	839.392	1323.12	461.328	588.823	316.117	1300.46	85.4232	895.224	548.11	545.065	303.815	396.369	362.629	1381.84	849.428	1046.16
F8VPU2	2	2	56.59	FERM, RhoGEF and pleckstrin domain-containing protein 1 OS=Mus musculus GN=Farp1 PE=1 SV=1 - [FARP1_MOUSE]	0.136062	0.285665	0.31489	0.642964	1.5553	0.130878	0.59045	1.69362	0.844373	1.08894	0.918326	3128.75	1817.35	829.731	1947.9	2068.56	1993.47	1708.18	1898.53	1551.57	5467.27	4361.03	3343.8	3219.43	2781.55	4632.12	4949.18	2537.45	1840.9
G5E829	4	4	233.71	Plasma membrane calcium-transporting ATPase 1 OS=Mus musculus GN=Atp2b1 PE=1 SV=1 - [AT2B1_MOUSE]	0.126325	0.273424	0.110338	2.216	0.451263	0.686678	1.23859	0.80737	0.402305	1.78914	0.558929	26258.1	9701.99	7298.15	9186.4	9449.21	6759.02	6603.82	5084.31	7629.19	3156.27	1479.49	7027.4	8738.53	7000.32	15062.2	17436.9	5200.66	1989.58
G5E870	6	6	302.49	E3 ubiquitin-protein ligase TRIP12 OS=Mus musculus GN=Trip12 PE=1 SV=1 - [TRIPC_MOUSE]	0.0850761	0.223008	0.0733279	1.45452	0.687511	0.645849	1.12457	0.889231	0.324464	1.29341	0.773152	13757	18143.7	15168.7	10500	13901.5	15473	6802.18	7167.63	8865.38	9674.15	14395.9	12869.7	13859.3	6611.33	9741.61	14975.1	16105.9	16020.1
O08528	13	12	816.69	Hexokinase-2 OS=Mus musculus GN=Hk2 PE=1 SV=1 - [HXK2_MOUSE]	0.130355	0.278881	0.114583	1.49156	0.67044	0.702287	1.11187	0.899388	0.399983	1.34149	0.74544	139456	119966	81687.4	73714	124530	112117	85993.6	47341.1	59881	80740.2	90337.9	72477.3	81341.2	100919	43431.8	139540	83303.3	137389
O08529	14	14	976.66	Calpain-2 catalytic subunit OS=Mus musculus GN=Capn2 PE=2 SV=4 - [CAN2_MOUSE]	0.00781945	0.0606648	0.00625975	1.98625	0.50346	0.387326	1.27856	0.782129	0.0872006	1.55351	0.643705	216569	226969	202623	178923	137452	237975	77120	132709	55839	142995	54271.6	141474	220101	198595	90320.7	102142	164044	163751
O08532	1	1	59.8	Voltage-dependent calcium channel subunit alpha-2/delta-1 OS=Mus musculus GN=Cacna2d1 PE=1 SV=1 - [CA2D1_MOUSE]	0.425312	0.581353	0.500525	0.66298	1.50834	0.999383	1.07398	0.931117	0.481434	0.617312	1.61993	2740.81	2290.63	1926.99	2855.57	7203.41	1091.21	5933.65	4544.77	9095.63	1826.56	4326.94	1586.41	2566.42	3280.79	2997.56	5245.44	1478.12	1292.91
O08539	3	3	190.45	Myc box-dependent-interacting protein 1 OS=Mus musculus GN=Bin1 PE=1 SV=1 - [BIN1_MOUSE]	0.000881212	0.0233545	0.00348089	2.62954	0.380295	0.900702	0.884354	1.13077	0.00145807	2.9734	0.336316	11330.3	6837.64	6465.54	7432.18	5891.11	15576.3	1735.04	6388.84	2232.15	4484.21	2938.02	2580.11	9360.36	10294.7	4269.36	14592.8	7769.25	14247
O08547	1	1	115.84	Vesicle-trafficking protein SEC22b OS=Mus musculus GN=Sec22b PE=1 SV=3 - [SC22B_MOUSE]	0.826055	0.887085	0.810395	0.828258	1.20735	0.949869	0.774108	1.29181	0.946586	1.06995	0.934622	13489.6	8189.6	9172.31	10530.3	15013.7	10572.1	6679.64	15715.2	12878.1	13516	16891.5	15173.2	9235.96	4333.67	19004.9	29649.2	17002.2	7283.58
O08553	17	13	1249.93	Dihydropyrimidinase-related protein 2 OS=Mus musculus GN=Dpysl2 PE=1 SV=2 - [DPYL2_MOUSE]	0.0104739	0.0702735	0.0436358	1.82907	0.546725	0.777305	0.795294	1.2574	0.0114611	2.29987	0.434807	402153	290073	404490	193183	255435	225140	90461.6	212679	90406.5	140672	150783	282960	457073	331955	346156	193408	695861	201736
O08573	2	2	215.55	Galectin-9 OS=Mus musculus GN=Lgals9 PE=1 SV=1 - [LEG9_MOUSE]	0.00245708	0.0357085	0.0322393	0.411923	2.42764	0.373759	1.5669	0.638203	0.00205451	0.26289	3.80387	12541.9	6585.73	5921.7	13940	2452.02	13126.9	19517.2	17360.2	28964.3	21678.3	10261.9	34690	2061.31	3667.97	8498.29	12763.9	4095.17	3738.91
O08579	1	1	96.97	Emerin OS=Mus musculus GN=Emd PE=1 SV=1 - [EMD_MOUSE]	0.663478	0.772886	0.999882	0.993245	1.0068	0.715901	0.664098	1.5058	0.707194	1.49563	0.668615	2699.05	4275.57	1865.88	2446.45	4213.01	896.01	1599.34	2088.95	1544.63	2718.31	5846.31	2709.96	2312.78	2436.36	5958.82	11353.9	2627.22	0
O08582	2	2	91.97	GTP-binding protein 1 OS=Mus musculus GN=Gtpbp1 PE=1 SV=2 - [GTPB1_MOUSE]	0.0173529	0.0903889	0.0457872	0.750346	1.33272	0.0228986	0.719378	1.39009	0.932064	1.04305	0.958728	19896.4	16241.1	19185.4	15537.6	12711.9	16928.5	23018.8	26692.1	17606.3	25311.5	17481.5	23829.1	25907.2	25450.6	15827.1	19889.4	26744.4	25886.5
O08583	6	6	548.35	THO complex subunit 4 OS=Mus musculus GN=Alyref PE=1 SV=3 - [THOC4_MOUSE]	0.00456815	0.0465891	0.0034962	0.55495	1.80196	0.287884	0.783163	1.27687	0.0759344	0.708601	1.41123	122529	159787	124318	165431	199404	141795	370328	222620	375532	205322	260727	211143	167521	126086	259784	204927	159801	248005
O08585	2	2	64.08	Clathrin light chain A OS=Mus musculus GN=Clta PE=1 SV=2 - [CLCA_MOUSE]	0.85482	0.905381	0.857807	0.840357	1.18997	0.994358	0.976471	1.0241	0.904166	0.860606	1.16197	15285.4	29907.1	20431.2	24874.7	19644.3	22745.3	31461	29028.1	31876.9	9638.18	18940.2	37188.6	23800.7	22132.1	30625.8	14300.9	21003.9	24226.6
O08599	4	3	169.23	Syntaxin-binding protein 1 OS=Mus musculus GN=Stxbp1 PE=1 SV=2 - [STXB1_MOUSE]	0.00351142	0.0424337	0.00280094	0.339964	2.94149	0.0504818	0.556776	1.79605	0.335888	0.610594	1.63775	2501.45	1696.75	2497.3	1700.17	2640.5	3207.43	15649.3	4950.03	5033.13	5503.27	2387.64	8374.09	4261.23	3484.76	4427.72	3488.11	5320.16	4600.33
O08600	1	1	34.43	Endonuclease G, mitochondrial OS=Mus musculus GN=Endog PE=2 SV=1 - [NUCG_MOUSE]	0.460179	0.608045	0.449423	0.662444	1.50956	0.936322	0.866173	1.1545	0.652777	0.764795	1.30754	279.834	384.671	266.906	286.936	293.595	1062.9	1362.64	709.867	452.469	233.094	636.494	492.318	431.397	670.831	355.146	253.949	185.195	1076.15
O08663	4	4	183.89	Methionine aminopeptidase 2 OS=Mus musculus GN=Metap2 PE=1 SV=1 - [MAP2_MOUSE]	0.000304673	0.0127999	0.000214124	0.431173	2.31926	0.0913137	0.684995	1.45986	0.0186457	0.629454	1.58868	15756.4	25078.5	17832.5	19453.2	12245.6	16649.8	48716.7	34654.5	29905.7	38952.9	57393	38574.6	18773	23033.4	22622.6	17434.7	36382.9	37982.3
O08709	9	9	876.87	Peroxiredoxin-6 OS=Mus musculus GN=Prdx6 PE=1 SV=3 - [PRDX6_MOUSE]	0.0995179	0.242435	0.10584	1.78806	0.559265	0.910275	1.04873	0.953533	0.211811	1.70498	0.586518	653140	380017	293131	237831	416604	326016	268701	187299	83881.1	96840.6	273338	380018	596123	353178	164892	148939	549746	386676
O08715	1	1	72.94	A-kinase anchor protein 1, mitochondrial OS=Mus musculus GN=Akap1 PE=1 SV=4 - [AKAP1_MOUSE]	0.82665	0.887136	0.931503	0.965964	1.03524	0.963899	0.836904	1.19488	0.8125	1.15421	0.866392	1862.58	2533.09	1354.87	1728.76	2507.74	2296.11	1017.07	1162.94	2017.37	1813	5132.97	1572.62	2346.5	1914.46	2119.47	5259.4	927.116	2109.96
O08738	2	1	115.01	Caspase-6 OS=Mus musculus GN=Casp6 PE=2 SV=1 - [CASP6_MOUSE]	0.0762423	0.210607	0.183994	1.7988	0.555927	0.879219	0.842524	1.18691	0.0795556	2.13501	0.468382	2511.42	564.699	2669.7	1788.83	2154.72	2336.58	469.857	1937.37	85.4979	1306.46	1263.9	1622.47	4131	2004.28	2518.87	1377.14	1995.71	2246.71
O08749	10	10	792.42	Dihydrolipoyl dehydrogenase, mitochondrial OS=Mus musculus GN=Dld PE=1 SV=2 - [DLDH_MOUSE]	0.393357	0.552963	0.993253	1.00139	0.998615	0.43141	1.36574	0.732204	0.492957	0.733219	1.36385	250308	214824	167109	350193	496365	323901	352387	257095	342235	149554	515031	183901	166456	207144	253768	199120	306882	186573
O08756	9	8	715.38	3-hydroxyacyl-CoA dehydrogenase type-2 OS=Mus musculus GN=Hsd17b10 PE=1 SV=4 - [HCD2_MOUSE]	0.000806372	0.0224433	0.000696802	2.70878	0.36917	0.335295	1.33679	0.748063	0.0127964	2.02634	0.493501	174786	122948	117359	164669	310553	170600	48187.2	53855.4	56479.9	44322.4	115002	73810.9	128064	96611	83092.8	255034	111199	119632
O08759	3	3	153.03	Ubiquitin-protein ligase E3A OS=Mus musculus GN=Ube3a PE=1 SV=2 - [UBE3A_MOUSE]	0.717446	0.814214	0.813391	0.927039	1.0787	0.719552	0.909437	1.09958	0.98509	1.01936	0.981012	32729.1	21797.2	30522	25196.6	23319.2	17012.1	31937.6	21933.5	31455	32234.4	25560.9	19305.6	30560.9	31298.5	18265.7	31829.8	28425.7	25190.3
O08784	11	10	732.78	Treacle protein OS=Mus musculus GN=Tcof1 PE=1 SV=1 - [TCOF_MOUSE]	0.598043	0.718398	0.669887	0.667083	1.49906	0.998341	0.943963	1.05936	0.636683	0.706683	1.41506	55963.5	55171.6	39644.8	51200.6	95395.5	58542.8	157061	24883.5	121256	48861	122144	59339.9	57387.8	51077.9	43126.9	63972	29741	131742
O08788	7	5	292.77	Dynactin subunit 1 OS=Mus musculus GN=Dctn1 PE=1 SV=3 - [DCTN1_MOUSE]	0.817653	0.88095	0.981443	0.912723	1.09562	0.81053	0.879524	1.13698	0.900576	1.03775	0.963627	5745.66	5690.56	7370.05	3224.57	2822.66	7392.53	2565.25	6769.35	3193.01	9649.35	4727.89	8424.64	4469.47	5015.17	7432.99	4965.56	9704.08	5075.75
O08795	9	9	769.63	Glucosidase 2 subunit beta OS=Mus musculus GN=Prkcsh PE=1 SV=1 - [GLU2B_MOUSE]	0.166591	0.318325	0.176016	0.580407	1.72293	0.936956	0.900336	1.1107	0.299168	0.644655	1.55122	146345	219532	172785	291749	257175	198373	442870	315925	754011	224580	151403	326827	201939	241967	330595	341174	145447	167187
O08807	10	8	544.76	Peroxiredoxin-4 OS=Mus musculus GN=Prdx4 PE=1 SV=1 - [PRDX4_MOUSE]	0.268145	0.432401	0.371384	0.806666	1.23967	0.987764	1.38019	0.724539	0.301992	0.584461	1.71098	18045.6	26718	35476.2	61794.7	172326	24353.7	48042.8	48497.4	119971	39651	97378.1	66353.1	31517.4	55393.7	26432.4	65916.8	29452.8	36698.6
O08808	2	2	107.48	Protein diaphanous homolog 1 OS=Mus musculus GN=Diaph1 PE=1 SV=1 - [DIAP1_MOUSE]	0.0991669	0.242168	0.807678	1.13647	0.879921	0.265306	0.708514	1.41141	0.0941545	1.60401	0.623436	4293.87	3061.3	2665.65	1852.41	2760.58	5371.39	2736.25	3212.37	2850.89	4432.57	1171.94	3198.98	3744.27	4323.61	2754.32	6693.42	4728.67	5991.16
O08810	23	23	1996.11	116 kDa U5 small nuclear ribonucleoprotein component OS=Mus musculus GN=Eftud2 PE=2 SV=1 - [U5S1_MOUSE]	0.00851621	0.0627292	0.00631106	0.712766	1.40299	0.197292	0.838706	1.19231	0.193435	0.849839	1.17669	304762	321237	267417	342611	332923	252405	409955	445890	537828	357297	443122	361244	318033	272003	400028	427567	318183	435811
O08848	1	1	46.93	60 kDa SS-A/Ro ribonucleoprotein OS=Mus musculus GN=Trove2 PE=1 SV=1 - [RO60_MOUSE]	0.233994	0.396862	0.207134	1.8643	0.536395	0.701098	1.07512	0.930128	0.603086	1.73404	0.576689	478.152	587.284	701.623	496.951	303.868	1089.34	156.915	287.143	90.8663	265.622	509.557	651.608	113.041	914.159	347.367	209.115	1426.01	391.988
O08912	3	3	119.27	Polypeptide N-acetylgalactosaminyltransferase 1 OS=Mus musculus GN=Galnt1 PE=1 SV=1 - [GALT1_MOUSE]	0.0378335	0.141761	0.108813	2.45324	0.407625	0.856796	0.585947	1.70664	0.0407769	4.18679	0.238846	7636.24	9602.95	3893.8	4709.41	3609.42	2920	1181.2	1194.33	2854.09	3008.06	2181.32	2776.54	14954.2	1421.47	3242.64	24391.9	6589.74	4647.08
O08915	5	5	246.36	AH receptor-interacting protein OS=Mus musculus GN=Aip PE=1 SV=1 - [AIP_MOUSE]	0.206208	0.362719	0.823407	0.863024	1.15872	0.191306	0.71103	1.40641	0.449047	1.21377	0.823883	26861.2	28422.1	36248	18999.6	16651.5	28438.3	22183.1	29608.7	26930.4	41627.3	14726.9	45243.9	38597.5	44160.3	47895.9	25257.4	27087.7	35867.8
O08917	2	2	130.35	Flotillin-1 OS=Mus musculus GN=Flot1 PE=1 SV=1 - [FLOT1_MOUSE]	0.0512742	0.168972	0.085544	1.86972	0.534839	0.997968	0.882196	1.13353	0.0766063	2.11939	0.471833	2792.1	2744.13	2688.41	1821.61	5019.77	3223.08	1081.01	2413.43	1474.98	750.665	1250.84	2810.81	3552.84	2595.1	2609.35	4619.41	6404.76	949.873
O08992	2	2	64.51	Syntenin-1 OS=Mus musculus GN=Sdcbp PE=1 SV=1 - [SDCB1_MOUSE]	0.199548	0.35424	0.335552	1.57779	0.633798	0.947664	0.753046	1.32794	0.210997	2.09521	0.477279	2381.54	4372.03	7834.11	5914.75	3792.45	5584.87	3064.53	4184.7	3734.54	3804.95	1220.47	2928.54	2898.04	3646.75	5873.04	18760.3	2748.48	5751.89
O08997	3	3	283.04	Copper transport protein ATOX1 OS=Mus musculus GN=Atox1 PE=2 SV=1 - [ATOX1_MOUSE]	0.441807	0.596661	0.994228	1.02918	0.971643	0.53857	0.798284	1.25269	0.479341	1.28925	0.775647	63771.2	32359.3	48769.4	22156.6	27034.6	31562.7	59688.7	34723.5	18676.8	31684.1	42799	31682.7	67697.8	41917.4	27168	35860.2	68162.4	41867.7
O09005	1	1	27.81	Sphingolipid delta(4)-desaturase DES1 OS=Mus musculus GN=Degs1 PE=2 SV=1 - [DEGS1_MOUSE]	0.154953	0.304196	0.891176	1.21749	0.821362	0.315426	0.704804	1.41883	0.15488	1.72742	0.578899	3991.38	5275.17	3425.96	3744.58	4815.87	875.003	1896.25	1718.68	4671.56	2509.58	3671.59	3707.39	4865.1	3468.59	5093.25	6994.94	7791.77	3182.23
O09044	2	2	105.75	Synaptosomal-associated protein 23 OS=Mus musculus GN=Snap23 PE=1 SV=1 - [SNP23_MOUSE]	0.10511	0.250331	0.12141	1.69599	0.589627	0.958491	0.97712	1.02342	0.193127	1.7357	0.576136	4324.75	3761.99	2601.08	4267.08	3798.09	7371.11	1682.72	2538.99	2119.1	3035.05	2372.33	3655.29	4756.43	3046.36	6044.73	8666.97	2130.4	2090.92
O09061	9	9	629.45	Proteasome subunit beta type-1 OS=Mus musculus GN=Psmb1 PE=1 SV=1 - [PSB1_MOUSE]	0.381224	0.541591	0.411939	1.12194	0.891313	0.988293	1.00794	0.992124	0.492226	1.1131	0.898388	241171	228029	242172	221095	286174	221484	274332	220076	183982	220875	243946	140390	263921	247482	267365	174240	215882	259893
O09106	3	2	181.23	Histone deacetylase 1 OS=Mus musculus GN=Hdac1 PE=1 SV=1 - [HDAC1_MOUSE]	0.784551	0.859629	0.86251	1.08686	0.920085	0.988038	0.999276	1.00072	0.784923	1.08764	0.919419	11840.4	19693.4	16084.5	27745.8	24847.8	17168.7	22338.3	26146	18637.6	11585.5	14750.4	14542.2	14216.4	21078.5	18406.1	17737.2	20303.2	25724.3
O09110	2	2	54.19	Dual specificity mitogen-activated protein kinase kinase 3 OS=Mus musculus GN=Map2k3 PE=1 SV=2 - [MP2K3_MOUSE]	0.0134247	0.0798226	0.48211	1.19872	0.834221	0.10675	0.670198	1.4921	0.0111768	1.78861	0.559093	5296.74	5990.73	5095.6	4738.05	5230.5	8915.85	4705.18	4134.27	3510.91	8577.65	3943.97	4548.89	13325.7	10293.2	8045.9	4843.15	7218.87	8895.65
O09131	10	10	583.2	Glutathione S-transferase omega-1 OS=Mus musculus GN=Gsto1 PE=2 SV=2 - [GSTO1_MOUSE]	2.83e-05	0.00396732	6.44e-05	4.44764	0.224838	0.920673	1.09167	0.916027	0.000130447	4.07416	0.245449	619762	540250	640180	433639	273810	903796	128386	66736.7	78391.5	235317	104532	153658	545075	621732	632472	272683	767938	285066
O09159	4	4	186.98	Lysosomal alpha-mannosidase OS=Mus musculus GN=Man2b1 PE=2 SV=4 - [MA2B1_MOUSE]	0.0602848	0.184386	0.0691943	0.335751	2.9784	0.926979	0.974556	1.02611	0.134139	0.344517	2.90262	4388.94	498.679	2544.53	1797.55	4741.16	2892.29	10031.9	20644.3	4895.24	2674.73	2467.13	9511.98	3761.34	3011.9	3974.68	2016.08	1141.48	3397.96
O09167	5	5	372.05	60S ribosomal protein L21 OS=Mus musculus GN=Rpl21 PE=2 SV=3 - [RL21_MOUSE]	0.305006	0.468594	0.587285	1.1258	0.888255	0.830302	0.931288	1.07378	0.281765	1.20887	0.827222	297316	385431	267466	242537	226015	244283	258033	316102	198197	264391	233617	206872	270612	214969	359050	285730	259152	396238
O09172	1	1	101.67	Glutamate--cysteine ligase regulatory subunit OS=Mus musculus GN=Gclm PE=2 SV=1 - [GSH0_MOUSE]	0.591149	0.714015	0.667513	1.15967	0.862315	0.6272	1.14798	0.871092	0.997557	1.01018	0.989924	24340	16474.8	21065.7	15252	13972	23493.2	15722.1	24188.7	10428.4	16230.1	13389.9	18860.1	16366.5	19392.6	7053.45	18276.7	16932.6	21803.5
O09174	2	2	118.5	Alpha-methylacyl-CoA racemase OS=Mus musculus GN=Amacr PE=1 SV=4 - [AMACR_MOUSE]	0.0192803	0.0956251	0.0969727	0.4451	2.24669	0.653575	1.01317	0.986997	0.0178258	0.439312	2.27628	3663.44	2705.9	5273.39	4105.21	4966.05	5803.39	14496.2	10661.9	12452.4	5155.34	9405.07	7405.29	1860.82	7232.27	5917.33	8824.4	1017.97	1319.79
O35074	5	5	273.22	Prostacyclin synthase OS=Mus musculus GN=Ptgis PE=2 SV=1 - [PTGIS_MOUSE]	0.0485054	0.163992	0.0389197	0.110908	9.01647	0.345927	0.296653	3.37094	0.423179	0.373865	2.67476	5890.62	2607.85	3901.98	2988.95	2602.93	3786.02	83442	32668	65556.3	5206.61	5277.37	4213.39	14127.9	4433.09	39122.1	8761.74	2738.14	4230.53
O35075	1	1	44.63	Down syndrome critical region protein 3 homolog OS=Mus musculus GN=Dscr3 PE=2 SV=1 - [DSCR3_MOUSE]	0.251837	0.415397	0.234612	1.57851	0.63351	0.839895	1.08627	0.920581	0.504241	1.45314	0.688163	2858.85	1716.64	2961.23	1292.36	1371.53	1980.56	324.797	1207.88	413.519	2637.13	1812.42	1321.15	1866.92	653.527	680.312	2467.9	3703.56	1841.53
O35127	2	2	153.56	Protein C10 OS=Mus musculus GN=Grcc10 PE=2 SV=1 - [C10_MOUSE]	0.00289106	0.0388841	0.0284776	1.65214	0.605275	0.469628	0.772676	1.2942	0.00259433	2.13821	0.467681	11727.2	10086.4	9636.74	6065.7	9306.68	8590.95	9199.79	6220.79	3321.35	5527.98	4287.1	4983.49	18838.7	11543.7	6146.91	10048.8	13943.2	11195.2
O35129	6	5	423.02	Prohibitin-2 OS=Mus musculus GN=Phb2 PE=1 SV=1 - [PHB2_MOUSE]	0.539333	0.674988	0.858195	1.21819	0.820887	0.820028	0.531488	1.88151	0.509004	2.29204	0.436292	67956.2	51737.6	25765.3	34259.6	28037.8	15718	7733.07	17195.6	38321.3	43815.3	42188.5	34193.6	38785.1	9186.26	70525.2	231404	39802.1	30767
O35130	3	2	145.58	Ribosomal RNA small subunit methyltransferase NEP1 OS=Mus musculus GN=Emg1 PE=2 SV=1 - [NEP1_MOUSE]	0.860143	0.908207	0.849273	0.924946	1.08114	0.94118	0.905373	1.10452	0.97483	1.02162	0.978839	6044.81	8712.08	7160.89	8356.36	10850.3	6257.59	10857.5	7190	7543.2	8098.42	9333.28	8204.44	5313.42	4828.34	10534.3	10386.3	7863.9	13408
O35134	11	11	523.86	DNA-directed RNA polymerase I subunit RPA1 OS=Mus musculus GN=Polr1a PE=1 SV=2 - [RPA1_MOUSE]	0.469156	0.617131	0.437068	0.753814	1.32659	0.800065	0.934095	1.07056	0.811115	0.807	1.23916	24231.7	27564.4	22139.2	38064.5	58172	18070.7	44198.3	26225.3	51343	27631.7	76427.1	23894.6	39659.4	31248.6	25801.8	31372	38179.5	35262.7
O35218	7	7	415.39	Cleavage and polyadenylation specificity factor subunit 2 OS=Mus musculus GN=Cpsf2 PE=1 SV=1 - [CPSF2_MOUSE]	0.517761	0.656462	0.61326	1.12995	0.884994	0.549236	1.17828	0.848695	0.993741	0.958984	1.04277	39379.8	39769.1	32768.2	56614.4	53200.5	29666.1	33202.4	35164.6	45141.7	28804.5	54696.3	25476.2	35123.1	28541.3	34398.6	36549.8	42598	36149.3
O35226	6	5	571.66	26S proteasome non-ATPase regulatory subunit 4 OS=Mus musculus GN=Psmd4 PE=1 SV=1 - [PSMD4_MOUSE]	0.15025	0.300179	0.166408	1.17089	0.85405	0.956896	1.01213	0.988018	0.260034	1.15686	0.864408	180050	159693	160409	150425	175472	144367	139990	147983	116354	149294	161711	113451	167757	155879	131868	120445	189080	193758
O35286	16	16	1008.97	Putative pre-mRNA-splicing factor ATP-dependent RNA helicase DHX15 OS=Mus musculus GN=Dhx15 PE=2 SV=2 - [DHX15_MOUSE]	0.110292	0.257118	0.123232	0.831762	1.20227	0.209356	0.859509	1.16345	0.945378	0.967717	1.03336	169985	208026	179273	183567	143181	151346	163789	268572	213748	196407	221649	180636	197662	161786	222933	231480	183745	207008
O35295	3	3	210.51	Transcriptional activator protein Pur-beta OS=Mus musculus GN=Purb PE=1 SV=3 - [PURB_MOUSE]	0.0657657	0.193281	0.0921677	0.716692	1.3953	0.994728	0.969372	1.0316	0.109663	0.739337	1.35256	35043.8	27819.9	32452.7	29983.1	23916.1	28537.7	35590.6	48253	52439.7	42894.6	23422.7	45418.4	19576.4	26232.9	32081.7	32983.4	41082	31413.1
O35326	8	7	480.64	Serine/arginine-rich splicing factor 5 OS=Mus musculus GN=Srsf5 PE=1 SV=2 - [SRSF5_MOUSE]	0.00506139	0.04877	0.766652	1.0544	0.948408	0.00582943	1.4668	0.681758	0.0235332	0.718845	1.39112	159028	172508	150056	193917	164508	155817	209167	125236	156689	123999	202609	126756	116660	79551.9	109581	117735	115230	140161
O35343	9	6	534.84	Importin subunit alpha-3 OS=Mus musculus GN=Kpna4 PE=2 SV=1 - [IMA3_MOUSE]	0.270974	0.434914	0.798213	1.06539	0.938625	0.247017	1.19707	0.835376	0.570249	0.889999	1.1236	67863.5	51128.8	62242	71213.6	67512.7	62965.6	61054.9	59229.8	42371.8	48436	69238.7	79092.9	40058.9	53890.8	41558.6	47831.4	53120.6	83426.9
O35344	7	4	458.45	Importin subunit alpha-4 OS=Mus musculus GN=Kpna3 PE=1 SV=1 - [IMA4_MOUSE]	0.193074	0.348574	0.982725	0.927545	1.07811	0.222369	0.736821	1.35718	0.290615	1.25885	0.794377	55155.1	55268.7	61720.2	30349.9	45681.5	36560.2	33550.9	61714.9	32361.7	86019.8	33609.7	59720.5	63161.8	60788	89146.1	53605.7	71451.3	48285.2
O35345	6	2	403.82	Importin subunit alpha-7 OS=Mus musculus GN=Kpna6 PE=1 SV=2 - [IMA7_MOUSE]	0.654973	0.766458	0.633551	0.784513	1.27468	0.933322	0.902861	1.10759	0.837816	0.868919	1.15085	6690.89	8269.99	9079.08	5356.98	7470.18	4592.9	11426.7	15502.6	5309.44	8588.89	5441.2	6579.2	4603.89	13252.8	6444.78	6073.62	7053.97	8491.66
O35350	1	1	75.3	Calpain-1 catalytic subunit OS=Mus musculus GN=Capn1 PE=2 SV=1 - [CAN1_MOUSE]	0.0161164	0.086478	0.0136268	2.20359	0.453805	0.518094	1.44332	0.692849	0.113869	1.52675	0.654984	6235.78	6189.52	6868.19	4294.46	2660.32	4529.26	1705.36	1523.91	705.232	3981.72	774.423	5276.35	4319.97	2359.36	2564.09	3464.17	4380.96	4235.64
O35381	7	6	476.53	Acidic leucine-rich nuclear phosphoprotein 32 family member A OS=Mus musculus GN=Anp32a PE=1 SV=1 - [AN32A_MOUSE]	0.770105	0.849847	0.874127	0.807045	1.23909	0.760974	0.849613	1.17701	0.975017	0.949897	1.05275	229468	144809	197498	161543	96416.8	133369	372982	263139	100139	214882	81533.5	160696	248894	186113	183329	121237	245178	148829
O35405	2	2	69.79	Phospholipase D3 OS=Mus musculus GN=Pld3 PE=2 SV=1 - [PLD3_MOUSE]	0.00833676	0.0620413	0.0126849	0.406051	2.46275	0.958026	0.999006	1.00099	0.0220578	0.406455	2.4603	3600.76	2770.84	6311.38	1563.04	10191.3	4818.79	10823.2	10950.4	15558.1	5371.58	10109.4	19237.6	2418.04	4446.52	6066.12	3589.46	8925.49	3839.59
O35448	1	1	52.07	Lysosomal thioesterase PPT2 OS=Mus musculus GN=Ppt2 PE=2 SV=1 - [PPT2_MOUSE]	0.290785	0.454397	0.273455	0.463888	2.15569	0.861682	0.794031	1.2594	0.538056	0.58422	1.71169	1982.29	3208.29	2942.93	2028.67	2837.36	3068.28	11161.8	3852.24	6509.03	5705.47	833.851	6574.86	2893.54	3384.12	3836.74	3209.7	1459.18	5452.48
O35459	6	6	288.1	Delta(3,5)-Delta(2,4)-dienoyl-CoA isomerase, mitochondrial OS=Mus musculus GN=Ech1 PE=2 SV=1 - [ECH1_MOUSE]	1.42e-05	0.00292123	6.19e-05	5.54902	0.180212	3.64e-05	5.57517	0.179367	0.951719	0.99531	1.00471	50437	45257.7	31529.8	45195.9	23623.4	58217.7	12145	4570.22	6584.83	3335.49	9117.93	10067.5	8810.51	4372.69	5380.27	17760.4	6528.2	2753.99
O35465	3	3	196.01	Peptidyl-prolyl cis-trans isomerase FKBP8 OS=Mus musculus GN=Fkbp8 PE=1 SV=2 - [FKBP8_MOUSE]	0.253313	0.416109	0.413306	1.43358	0.697554	0.939643	0.763331	1.31005	0.258837	1.87806	0.532465	10877.3	8738.66	8079.02	8629.32	8421.12	3805.34	3960.87	4814.31	6393	6176.49	3451.34	9070.76	8286.52	5426.25	8110.73	28999.8	8724.73	4055.75
O35516	4	4	241.93	Neurogenic locus notch homolog protein 2 OS=Mus musculus GN=Notch2 PE=1 SV=1 - [NOTC2_MOUSE]	0.0100284	0.0687292	0.0188271	0.313088	3.19399	0.999544	1.58012	0.632863	0.0199268	0.198142	5.0469	315.868	1215.1	1335.54	3932.49	9937.79	4083.78	11182.6	5424.77	16732.2	9329.62	20719.1	3112.49	1319.35	2085.47	3074.45	2784.35	1721.85	2191.1
O35593	7	7	236.96	26S proteasome non-ATPase regulatory subunit 14 OS=Mus musculus GN=Psmd14 PE=1 SV=2 - [PSDE_MOUSE]	0.0246092	0.109691	0.0598865	1.29937	0.769601	0.942502	0.945348	1.05781	0.0320449	1.37449	0.727541	79179.9	77165.3	78043.3	80731.4	91722.2	93237	50960.8	85902.9	47220.6	58909.2	66263.9	75604.1	84780.3	90016.8	77017.6	60935.7	122986	93253.6
O35604	1	1	68.38	Niemann-Pick C1 protein OS=Mus musculus GN=Npc1 PE=1 SV=2 - [NPC1_MOUSE]	0.0406874	0.14829	0.136332	0.557639	1.79327	0.783506	0.997135	1.00287	0.0401219	0.559242	1.78814	1327.01	2112.09	1652.34	1560.91	2690.01	1082.27	1910.79	3054.68	2794.15	2403.3	3812.08	4719.2	1153.25	845.559	549.126	4634.17	1587.17	1685.31
O35609	1	1	96.66	Secretory carrier-associated membrane protein 3 OS=Mus musculus GN=Scamp3 PE=1 SV=3 - [SCAM3_MOUSE]	0.0800774	0.215486	0.0859586	1.58672	0.630233	0.903021	1.05057	0.951866	0.18074	1.51034	0.662103	10692.4	7664.19	7474.13	8693.44	9650.83	9503.16	5218.05	3194.91	1674.19	9417.22	6035.3	8290.08	9365.28	5358.55	7164.18	13009	4557.76	11639.6
O35626	1	1	33.26	Dexamethasone-induced Ras-related protein 1 OS=Mus musculus GN=Rasd1 PE=1 SV=1 - [RASD1_MOUSE]	0.0288832	0.121365	0.0599267	1.82294	0.548565	0.978112	0.931705	1.0733	0.0410234	1.95656	0.511101	1678.4	4226.11	1582.25	2841.85	2489.05	3114.22	1878.11	1547.3	553.64	1521.61	1535.17	1703.83	2333.42	1445.57	5046.54	2003.03	2798.64	3472.5
O35639	18	16	1345.42	Annexin A3 OS=Mus musculus GN=Anxa3 PE=1 SV=4 - [ANXA3_MOUSE]	0.719675	0.815667	0.717001	1.13703	0.879482	0.824577	1.20269	0.831468	0.980222	0.945406	1.05775	889279	975898	1.02034e+06	730717	346428	990551	558148	747950	586722	1.36301e+06	228494	871941	537091	585338	1.01898e+06	629880	562984	784166
O35640	9	7	782.16	Annexin A8 OS=Mus musculus GN=Anxa8 PE=2 SV=2 - [ANXA8_MOUSE]	0.149279	0.299336	0.13019	1.69128	0.591269	0.682656	1.51924	0.658223	0.45698	1.11324	0.89828	304231	69186.5	128689	160355	55182.4	138467	67834	45669.6	34477.9	301452	21112.9	35644.4	126313	48080.5	96485.5	61503.5	146589	84540.7
O35643	12	5	628.65	AP-1 complex subunit beta-1 OS=Mus musculus GN=Ap1b1 PE=1 SV=2 - [AP1B1_MOUSE]	0.844278	0.899561	0.965194	0.965138	1.03612	0.830889	0.923786	1.0825	0.94207	1.04476	0.957155	44645.9	38875.5	41365.1	33708	46849	50840	34725	50365.9	36896.4	52579.8	38041.1	52932.7	38866.5	38878.9	63531.4	41352.2	57419.4	37378.9
O35654	1	1	101.09	DNA polymerase delta subunit 2 OS=Mus musculus GN=Pold2 PE=2 SV=2 - [DPOD2_MOUSE]	0.131451	0.280186	0.895966	1.01195	0.988186	0.133849	0.564147	1.77259	0.274087	1.79378	0.557482	1965.36	2278.65	1697.24	2164.45	1876.79	191.151	1546.01	2098.14	969.532	2515.48	1084.04	1840.24	3617.3	3782.55	1811.52	3192.05	3897.47	1732.76
O35657	4	4	191.74	Sialidase-1 OS=Mus musculus GN=Neu1 PE=1 SV=1 - [NEUR1_MOUSE]	0.00148094	0.0293987	0.24582	1.90949	0.5237	0.00114248	4.67486	0.21391	0.0320551	0.40846	2.44822	15264.3	9392.5	11658.7	17789.1	5907.56	22992.4	5340.47	8474.12	6915.98	6216.27	2360.07	14162.6	684.504	1930.6	2303.21	3053.1	730.074	9054.06
O35658	7	7	527.14	Complement component 1 Q subcomponent-binding protein, mitochondrial OS=Mus musculus GN=C1qbp PE=1 SV=1 - [C1QBP_MOUSE]	0.03797	0.141927	0.0484079	0.551418	1.81351	0.953112	1.0112	0.988921	0.0837556	0.545309	1.83382	384124	353456	371754	652261	1.13183e+06	477929	1.40229e+06	542308	1.28992e+06	556643	1.56435e+06	758459	380584	551986	606332	634433	503345	657324
O35685	6	6	581.92	Nuclear migration protein nudC OS=Mus musculus GN=Nudc PE=1 SV=1 - [NUDC_MOUSE]	0.125973	0.273416	0.999822	0.99907	1.00093	0.172693	0.710574	1.40731	0.177839	1.406	0.711236	112390	147045	105550	81220.4	109447	120192	121657	128283	89497.5	134686	88532.8	113818	215744	210013	179595	76055.2	129046	140672
O35691	3	3	103.36	Pinin OS=Mus musculus GN=Pnn PE=1 SV=4 - [PININ_MOUSE]	0.65302	0.764463	0.691595	0.859905	1.16292	0.999267	0.964254	1.03707	0.713375	0.891783	1.12135	11137.7	15291.2	9870.69	13560.6	9751.47	8414.91	9667.86	9074.6	15043.4	12178.9	14413.7	18731	10863.5	5996.22	12834.2	18364.6	11134.1	11355.8
O35737	16	7	1539.81	Heterogeneous nuclear ribonucleoprotein H OS=Mus musculus GN=Hnrnph1 PE=1 SV=3 - [HNRH1_MOUSE]	0.503209	0.645294	0.504301	0.742983	1.34593	0.965351	0.945996	1.05709	0.655439	0.785398	1.27324	144090	166833	114603	200009	250372	200310	103734	310959	305278	166869	374643	187025	161526	140356	280352	177180	143383	234859
O35841	5	5	271.51	Apoptosis inhibitor 5 OS=Mus musculus GN=Api5 PE=2 SV=2 - [API5_MOUSE]	0.0154177	0.0846464	0.971271	0.980512	1.01988	0.0229132	0.736689	1.35742	0.0358642	1.33097	0.751331	34833.6	36093.3	32501.7	35960.5	28487.3	39940.6	31270.6	38719.9	32942.8	34308.2	35872.1	38833.8	67089.2	33774.6	53871	39867.2	40170	47324
O35855	5	5	222.44	Branched-chain-amino-acid aminotransferase, mitochondrial OS=Mus musculus GN=Bcat2 PE=2 SV=2 - [BCAT2_MOUSE]	0.00209857	0.033173	0.36471	1.31825	0.758583	0.00175705	2.47356	0.404275	0.0286719	0.532934	1.8764	70947.2	45806.6	43773.4	87967.2	82504.5	71134	58662.9	61070.2	63642.7	22369.4	62866.9	36439.2	13770.3	26182.6	26494.6	47445.7	21692.4	26986.6
O35857	4	2	271.39	Mitochondrial import inner membrane translocase subunit TIM44 OS=Mus musculus GN=Timm44 PE=2 SV=2 - [TIM44_MOUSE]	0.35281	0.51427	0.499413	0.870791	1.14838	0.965701	1.05622	0.946773	0.36468	0.824441	1.21294	16075.9	10386.3	13963.8	10312.2	22913.1	11695.9	16509	12970.5	16850.5	16771	21807.3	13102.9	11778.2	12009	15150.8	19596.1	10512.7	11757.7
O35864	6	6	473.71	COP9 signalosome complex subunit 5 OS=Mus musculus GN=Cops5 PE=1 SV=3 - [CSN5_MOUSE]	0.66584	0.774467	0.7292	0.831279	1.20296	0.69931	0.861252	1.1611	0.998603	0.965199	1.03606	41828.2	35489.6	47573.8	45675.9	54306.3	47970.4	103982	59088.2	44593.5	36685	40060.3	43813.2	52794.5	48837.3	49441.6	32991.5	66738.6	65996
O35874	1	1	43.9	Neutral amino acid transporter A OS=Mus musculus GN=Slc1a4 PE=1 SV=1 - [SATT_MOUSE]	0.907062	0.93499	0.967087	0.813954	1.22857	0.979185	0.96495	1.03632	0.898559	0.84352	1.18551	2039.15	1261.55	1516.43	819.902	946.661	870.381	395.254	879.725	1015.71	710.368	4779.34	1377.47	1110.54	1013.47	970.194	1790.68	1674.15	1165.81
O35887	13	13	1147.72	Calumenin OS=Mus musculus GN=Calu PE=1 SV=1 - [CALU_MOUSE]	0.240713	0.402933	0.214924	0.625578	1.59852	0.738486	0.865264	1.15572	0.579155	0.72299	1.38314	336512	423893	386837	361690	624390	307086	782856	736608	1.01128e+06	362471	227449	780381	467619	555069	509288	513615	349488	425340
O35900	2	2	334.92	U6 snRNA-associated Sm-like protein LSm2 OS=Mus musculus GN=Lsm2 PE=2 SV=1 - [LSM2_MOUSE]	0.29771	0.461938	0.275637	0.792027	1.26258	0.57332	0.88267	1.13293	0.834608	0.897309	1.11444	108336	76690.6	104307	67224.9	88536.6	54517.1	177215	81399.4	101782	91109.1	90203.7	89092.3	105855	88468.2	72094.3	90095.8	113004	96506.6
O35943	1	1	84.36	Frataxin, mitochondrial OS=Mus musculus GN=Fxn PE=1 SV=1 - [FRDA_MOUSE]	0.728374	0.822056	0.989113	0.922616	1.08387	0.813921	1.0079	0.992161	0.734391	0.915383	1.09244	8549.75	9142.7	9374.74	10866.4	11404.4	10132.2	14057.2	9478.43	13365.1	11151.4	4928.19	11477.9	8348.17	7452.31	17371.2	16520.6	4322.36	4989.28
O35972	2	2	118.67	39S ribosomal protein L23, mitochondrial OS=Mus musculus GN=Mrpl23 PE=2 SV=1 - [RM23_MOUSE]	0.298642	0.462444	0.857829	1.08906	0.918226	0.279976	1.28843	0.776136	0.552194	0.845256	1.18307	7106.41	7085.1	5151.19	7761.34	12296.8	6853.23	7228.72	6452.6	6365.17	5613.18	11322.2	5489.8	4840.02	5597.24	4425.04	8825.01	5235.82	6976.28
O35988	2	2	117.3	Syndecan-4 OS=Mus musculus GN=Sdc4 PE=1 SV=1 - [SDC4_MOUSE]	0.0617416	0.186619	0.0818084	0.318502	3.1397	0.983078	0.810366	1.23401	0.111996	0.393034	2.54431	16727	7290.54	8895.03	15013.7	31110.9	8728.48	41169.2	65107.3	105388	37501.4	10042.2	16349.9	12211.3	12541.9	13389.1	51153.2	14417.1	4591.25
O54724	12	11	958.88	Polymerase I and transcript release factor OS=Mus musculus GN=Ptrf PE=1 SV=1 - [PTRF_MOUSE]	0.422114	0.578598	0.931297	0.982317	1.018	0.412138	1.45595	0.686836	0.619184	0.674691	1.48216	179456	175913	91450.6	197948	97304.5	143224	136604	230137	234699	128782	33543.2	137468	126738	111510	61368.8	125191	86279.9	96965
O54734	5	5	322.23	Dolichyl-diphosphooligosaccharide--protein glycosyltransferase 48 kDa subunit OS=Mus musculus GN=Ddost PE=1 SV=2 - [OST48_MOUSE]	0.852163	0.904287	0.96972	0.89375	1.11888	0.839861	0.675404	1.4806	0.942067	1.32328	0.755697	35637.5	41210.6	19954.7	31153.4	25324.2	14811.9	10843.8	26847.4	44558.6	41216.1	28065.5	36544	28115.3	14715.2	50835.5	110464	29116.4	15630.4
O54774	2	2	65.07	AP-3 complex subunit delta-1 OS=Mus musculus GN=Ap3d1 PE=1 SV=1 - [AP3D1_MOUSE]	0.189429	0.343808	0.323119	1.40159	0.713478	0.946346	0.872971	1.14551	0.200846	1.60554	0.622845	2350.38	2803.85	3077.55	1353.08	1654.39	2076.59	1369.33	2134.92	1780.62	1598.41	1065.12	1552.15	3857.87	1161.4	2257.63	1487.6	4290.04	2198.94
O54782	4	4	223.29	Epididymis-specific alpha-mannosidase OS=Mus musculus GN=Man2b2 PE=2 SV=2 - [MA2B2_MOUSE]	0.00125144	0.0277298	0.0075931	0.402349	2.4854	0.704359	1.182	0.846025	0.00151404	0.340397	2.93774	10180	7206.85	11191.8	9493	6659.54	10229	17762.5	41179.8	38657.9	15848.1	11722.7	11427.2	5546.17	9949.56	8666.49	9629.34	7317.91	5388.24
O54791	1	1	62.15	Transcription factor MafF OS=Mus musculus GN=Maff PE=2 SV=1 - [MAFF_MOUSE]	0.176077	0.328223	0.413006	1.04816	0.954054	0.80553	0.334605	2.98859	0.162368	3.13252	0.319232	1502.04	518.299	1727.37	1658.72	1672.79	806.764	0	458.176	1834.55	2100.9	126.076	3003.95	1023.01	1794.24	2288.6	11538.3	826.845	6097.03
O54818	1	1	90.97	Tumor protein D53 OS=Mus musculus OX=10090 GN=Tpd52l1 PE=1 SV=1 - [TPD53_MOUSE]	0.0994657	0.242435	0.385547	1.5216	0.657204	0.0846758	1.67885	0.595646	0.616692	0.906334	1.10335	4865.43	1653.53	1593.72	3581.58	448.926	2980.55	188.013	254.081	371.252	7804.04	527.25	794.748	51.1714	470.565	39.7595	7655.11	85.2385	706.551
O54825	3	3	246.38	Bystin OS=Mus musculus GN=Bysl PE=1 SV=3 - [BYST_MOUSE]	0.261776	0.425293	0.668442	1.28778	0.776531	0.681135	0.708643	1.41115	0.232762	1.81725	0.550283	37335.1	65596.3	85179.5	51204.7	129884	102321	40655.2	43016.7	48342.6	35245.6	97100.5	101790	106524	104871	102556	48848.9	45834.3	256751
O54833	6	6	479.84	Casein kinase II subunit alpha' OS=Mus musculus GN=Csnk2a2 PE=2 SV=1 - [CSK22_MOUSE]	0.576809	0.703593	0.548214	0.84863	1.17837	0.828781	0.927664	1.07798	0.882072	0.914803	1.09313	55134.6	36914.9	58846.5	40178	66279.5	41812.1	88702.5	40307.6	67804	42581.3	54602.5	58529.8	53178.1	44949.4	56844	41184.6	55067.4	71270
O54931	2	2	261.87	A-kinase anchor protein 2 OS=Mus musculus GN=Akap2 PE=1 SV=3 - [AKAP2_MOUSE]	0.00371951	0.0429671	0.00633983	0.108425	9.22296	0.967598	0.679197	1.47233	0.010349	0.159637	6.26421	290.388	273.758	648.326	966.961	2634.72	902.949	2066.94	7927.31	20611.5	2535.24	11439	8148.7	786.928	1623.16	3714.15	1742.21	73.9946	477.01
O54941	2	2	85.52	SWI/SNF-related matrix-associated actin-dependent regulator of chromatin subfamily E member 1 OS=Mus musculus GN=Smarce1 PE=1 SV=1 - [SMCE1_MOUSE]	0.45137	0.603394	0.536898	0.811873	1.23172	0.997386	1.04246	0.959267	0.496834	0.778803	1.28402	6978.56	7889.36	8119.29	13448.4	12519.1	3807.43	6101.99	10842.8	16107.8	9241.71	13042	9651.86	5905.1	8886	9054.96	12534.8	4509.14	9723
O54946	1	1	20.67	DnaJ homolog subfamily B member 6 OS=Mus musculus GN=Dnajb6 PE=1 SV=4 - [DNJB6_MOUSE]	0.626659	0.741805	0.776304	1.04045	0.961125	0.616854	1.22201	0.818326	0.961137	0.851425	1.1745	1060.45	578.579	983.552	1663.9	1117.24	1716.52	119.549	1395.86	550.967	2786.38	705.64	1285.05	122.655	1213.22	418.091	2279.88	1195.99	596.835
O54950	3	2	130.07	5'-AMP-activated protein kinase subunit gamma-1 OS=Mus musculus GN=Prkag1 PE=1 SV=2 - [AAKG1_MOUSE]	0.0595903	0.183464	0.283757	1.29282	0.773502	0.578998	0.753814	1.32659	0.0501124	1.71504	0.583077	7798.93	7025.55	6627	5186.07	3245.98	4268.29	1533.27	3763.39	1199.82	8497.31	2818.63	8604.08	7809.44	8134.85	5705.04	5917.24	9121.04	8617.75
O54962	3	3	185.69	Barrier-to-autointegration factor OS=Mus musculus GN=Banf1 PE=1 SV=1 - [BAF_MOUSE]	0.00150775	0.0293987	0.00174206	0.348957	2.86568	0.677719	0.782231	1.27839	0.00956343	0.446105	2.24163	21263.7	31709.3	28243.2	32563.9	22311.4	15491.7	80919.4	36300.3	54044.4	53853.9	67929.9	141341	17828.5	29713.8	25191.4	58471.2	22059.9	40518.2
O54984	5	5	241.89	ATPase Asna1 OS=Mus musculus GN=Asna1 PE=1 SV=2 - [ASNA_MOUSE]	0.536118	0.672331	0.592098	0.82608	1.21054	0.59926	0.848292	1.17884	0.999922	0.973816	1.02689	59911.8	53288.7	74356.3	41551.4	46047.9	55779.6	64056.9	84246.5	40444.7	48653.5	59079	104129	79285.3	58367.8	51014.6	44334.2	78097.9	79020.4
O54988	7	7	291.81	STE20-like serine/threonine-protein kinase OS=Mus musculus GN=Slk PE=1 SV=2 - [SLK_MOUSE]	0.0228662	0.105273	0.0300142	1.90184	0.525806	0.942573	1.08621	0.920635	0.0562035	1.7509	0.571134	35523.9	25585	43645.1	26624.3	24822.9	47369	12947.7	11946.9	7571.57	31117.6	5233.7	38220.9	46179.7	23660.2	41486.2	23114.9	33104	19868.8
O54998	2	2	88.78	Peptidyl-prolyl cis-trans isomerase FKBP7 OS=Mus musculus GN=Fkbp7 PE=1 SV=1 - [FKBP7_MOUSE]	0.0345153	0.134067	0.0322034	0.108017	9.25779	0.139511	0.369807	2.70411	0.709492	0.29209	3.4236	0	234.821	132.23	469.186	3438.5	372.364	8329.75	11385.5	9810.33	139.298	9077.12	4279.85	2410.09	3041.5	3420.31	393.085	2640.98	660.301
O55022	4	3	237.75	Membrane-associated progesterone receptor component 1 OS=Mus musculus GN=Pgrmc1 PE=1 SV=4 - [PGRC1_MOUSE]	0.587546	0.712177	0.999295	0.800201	1.24969	0.654114	1.10146	0.907884	0.632457	0.72649	1.37648	24340	28488.3	10628.7	32844.9	19588.8	20668.3	6709.71	21224.5	8895.59	36133.4	42215.3	55477.3	8231.25	6207.12	13912.3	65557	15999.4	14072.7
O55023	4	4	179.91	Inositol monophosphatase 1 OS=Mus musculus GN=Impa1 PE=1 SV=1 - [IMPA1_MOUSE]	0.0210365	0.100687	0.0236671	1.95582	0.511294	0.849043	1.10267	0.906888	0.0674605	1.77371	0.56379	39288.5	34205.1	33244.5	39603	22472.8	54078.5	23731.5	19958.7	6337.61	15406.2	17368.5	31161.2	37512.1	26489.6	24969.9	17077.3	39821.2	56268.4
O55029	21	21	1075.54	Coatomer subunit beta' OS=Mus musculus GN=Copb2 PE=2 SV=2 - [COPB2_MOUSE]	0.0180631	0.0921097	0.0145529	0.708005	1.41242	0.441598	0.876127	1.14139	0.152001	0.808107	1.23746	256311	204241	241441	211794	174094	193531	312446	420292	254809	297725	217118	307500	220664	237950	238009	236038	326845	203079
O55060	1	1	30.85	Thiopurine S-methyltransferase OS=Mus musculus GN=Tpmt PE=1 SV=1 - [TPMT_MOUSE]	0.0205645	0.0995191	0.0165966	0.386848	2.58499	0.450604	0.731228	1.36756	0.165118	0.529039	1.89022	4945.68	3390.91	4231.44	2981.07	5119.88	3882.68	21252.5	12590.8	13815.5	4597.3	3772.44	7437.43	4345.11	6166.59	5729.26	6749.76	3801.27	6783.95
O55106	5	5	318.51	Striatin OS=Mus musculus GN=Strn PE=1 SV=2 - [STRN_MOUSE]	0.724715	0.819575	0.863341	1.07048	0.934157	0.957702	0.98309	1.0172	0.709077	1.0889	0.91836	34392.2	25278.8	29288.7	21397	45086.7	25251.5	26478.7	40228.7	26206.5	20676.3	19474.4	35732.8	24085.4	29559.8	31000.5	35382	35384.8	28390.6
O55111	6	6	450	Desmoglein-2 OS=Mus musculus GN=Dsg2 PE=1 SV=3 - [DSG2_MOUSE]	0.0176208	0.0909126	0.0730941	0.0960457	10.4117	0.747449	1.47614	0.677441	0.0178694	0.0650653	15.3692	5309.69	4454.08	3018.12	7517.88	2997.77	8960.65	54336.7	2069.26	177543	65097.9	3385.65	33430.5	2175.12	2784.83	7284.7	5979.74	1546.45	2082.17
O55125	1	1	63.4	Protein NipSnap homolog 1 OS=Mus musculus GN=Nipsnap1 PE=1 SV=1 - [NIPS1_MOUSE]	0.183418	0.335668	0.193774	1.58633	0.630385	0.318327	1.5335	0.652101	0.94241	1.03445	0.966698	5529.4	11959.3	4001.03	6838.29	7090.93	7968.34	9673.03	5702.24	5989.34	2038.62	1618.51	2329	7147.49	7056.87	5174.49	2121.08	1775.03	5017.98
O55128	2	2	188.04	Histone deacetylase complex subunit SAP18 OS=Mus musculus GN=Sap18 PE=1 SV=1 - [SAP18_MOUSE]	0.051978	0.170311	0.204472	0.536984	1.86225	0.685305	1.07529	0.929979	0.0465561	0.499383	2.00247	11854.2	6621.32	6945.81	6246.11	10090.4	7804.03	5687.85	18236	26339.6	12666.6	17469.4	11897.5	4364.99	4772.71	7257.77	18516.2	8852.86	2327.04
O55131	9	7	531.33	Septin-7 OS=Mus musculus GN=Sept7 PE=1 SV=1 - [SEPT7_MOUSE]	0.478158	0.625362	0.529063	1.10882	0.901858	0.998984	0.99257	1.00749	0.554405	1.11712	0.895157	62262.6	50161.1	60973.7	63268.1	63105.4	71359.3	49192.2	47268.2	45939.4	65229.4	41497.2	85580.4	60268.1	59023.3	52786.5	49607.3	88126	64097.2
O55135	8	8	634.05	Eukaryotic translation initiation factor 6 OS=Mus musculus GN=Eif6 PE=1 SV=2 - [IF6_MOUSE]	0.0831751	0.219896	0.0686028	0.778799	1.28403	0.482806	0.868573	1.15131	0.444269	0.896643	1.11527	282963	251157	272512	330643	287701	330047	428761	279754	372676	404858	371324	396123	263066	346674	315433	304474	276442	514493
O55142	3	3	93.1	60S ribosomal protein L35a OS=Mus musculus GN=Rpl35a PE=2 SV=2 - [RL35A_MOUSE]	0.518544	0.656709	0.487426	1.31096	0.762797	0.842001	1.04813	0.954084	0.817252	1.25077	0.799507	42970.4	86848.3	43989.2	58949.2	35723.8	55237.6	51347	39440.5	32902.4	40384.9	40818.3	42038.5	62910.6	28514.1	53416.2	33848.9	29640.9	100524
O55143	11	11	711.93	Sarcoplasmic/endoplasmic reticulum calcium ATPase 2 OS=Mus musculus GN=Atp2a2 PE=1 SV=2 - [AT2A2_MOUSE]	0.120749	0.268524	0.145431	1.72343	0.580239	0.979249	0.869181	1.15051	0.200349	1.98282	0.504332	129185	130101	66019.6	115536	72702	75739.8	32264.5	39686.3	47047	61177.2	85483.4	76267	80732.6	40620.2	92677	319125	74974	69847.5
O55201	13	12	820.7	Transcription elongation factor SPT5 OS=Mus musculus GN=Supt5h PE=1 SV=1 - [SPT5H_MOUSE]	0.849279	0.902927	0.848698	1.04886	0.953418	0.991268	1.00511	0.994916	0.906885	1.04353	0.95829	78798.3	63055.3	93022.5	83859.4	88592.8	80700.1	93789.6	80479.7	72998.3	66575.1	69646.8	81805.4	77700.6	95510.6	63543.2	65782.6	90383.3	92627
O55234	9	9	880.02	Proteasome subunit beta type-5 OS=Mus musculus GN=Psmb5 PE=1 SV=3 - [PSB5_MOUSE]	0.730166	0.822129	0.760955	1.06564	0.9384	0.999336	0.987964	1.01218	0.780666	1.07863	0.927105	256703	243855	268906	269147	319799	228617	347006	207014	216199	262964	307006	149076	310300	287040	275682	181474	213868	337999
O70133	27	27	1897.03	ATP-dependent RNA helicase A OS=Mus musculus GN=Dhx9 PE=1 SV=2 - [DHX9_MOUSE]	0.606932	0.724923	0.962321	0.958064	1.04377	0.757023	1.08942	0.917923	0.59898	0.879429	1.1371	597932	795470	570736	695733	845615	507230	544564	633919	874967	534966	935117	664827	580211	389080	802636	780678	546439	584320
O70194	14	14	950.84	Eukaryotic translation initiation factor 3 subunit D OS=Mus musculus GN=Eif3d PE=1 SV=2 - [EIF3D_MOUSE]	0.468683	0.617131	0.6086	0.909477	1.09953	0.973365	1.02004	0.980358	0.478253	0.891613	1.12156	187142	231412	252331	251757	274524	250027	195127	329615	280915	299105	221249	265226	213336	222207	264533	206004	227926	284762
O70251	7	7	644.86	Elongation factor 1-beta OS=Mus musculus GN=Eef1b PE=1 SV=5 - [EF1B_MOUSE]	0.859408	0.908054	0.93554	0.929489	1.07586	0.84984	0.931136	1.07396	0.978665	0.998231	1.00177	980615	827899	918540	1.01414e+06	601185	920434	1.24657e+06	848751	869119	1.21735e+06	514920	965336	1.09521e+06	1.07119e+06	737989	890530	811265	1.04585e+06
O70252	2	2	119.73	Heme oxygenase 2 OS=Mus musculus GN=Hmox2 PE=2 SV=1 - [HMOX2_MOUSE]	0.545455	0.679003	0.660551	0.749795	1.3337	0.985144	0.844078	1.18472	0.561129	0.8883	1.12575	10705.7	8911.35	5838.96	14515.5	10482.9	6761.06	5715.3	11256.6	10730.2	17591.9	14317.2	16697	6014.47	5854.72	11538.7	31489.2	9353.79	3533.73
O70305	1	1	64.14	Ataxin-2 OS=Mus musculus GN=Atxn2 PE=1 SV=1 - [ATX2_MOUSE]	0.787116	0.861512	0.992301	0.967523	1.03357	0.792715	1.14435	0.873856	0.854987	0.845477	1.18276	4751.33	4050.34	3079.32	1907.81	3388.85	3211.12	2028.17	2692.91	1909.05	3521.46	6538.22	4383.35	2235.77	1762.91	2469.33	3589.59	3427.44	4331.81
O70310	8	4	616.18	Glycylpeptide N-tetradecanoyltransferase 1 OS=Mus musculus GN=Nmt1 PE=1 SV=1 - [NMT1_MOUSE]	0.441501	0.596661	0.864322	0.9348	1.06975	0.41407	0.842792	1.18653	0.715786	1.10917	0.901574	71913.3	64658.3	51466.1	34480.8	37765.8	52291.4	69388.3	54816.5	39779	70231.8	39812.2	60349.2	76844.6	51678.1	68211.8	47978.4	53908.1	72260.4
O70311	5	1	361.66	Glycylpeptide N-tetradecanoyltransferase 2 OS=Mus musculus GN=Nmt2 PE=1 SV=1 - [NMT2_MOUSE]	0.451259	0.603394	0.47097	1.23551	0.809384	0.574519	1.36644	0.731828	0.982738	0.904178	1.10598	8695.65	3523.34	9256.62	5500.76	7918.97	7112.72	2082.17	6969.44	6342.17	8843.17	1574.77	8188.93	3598.65	7315.53	4693.59	4548.65	6853.55	3732.67
O70318	15	15	911.45	Band 4.1-like protein 2 OS=Mus musculus GN=Epb41l2 PE=1 SV=2 - [E41L2_MOUSE]	0.41536	0.573168	0.43503	0.7689	1.30056	0.980451	1.00935	0.990733	0.542533	0.761775	1.31272	115793	53828.4	74395.6	108153	165795	84194	121813	92760.1	123481	105158	256532	83399	70867.6	101446	127956	110913	94869.3	90526.6
O70400	12	12	742.64	PDZ and LIM domain protein 1 OS=Mus musculus GN=Pdlim1 PE=2 SV=4 - [PDLI1_MOUSE]	0.00453487	0.0465235	0.454274	0.767246	1.30336	0.0445717	1.98352	0.504153	0.00390748	0.38681	2.58525	234028	117571	221397	198809	63329.4	161801	235855	232489	307933	215471	90441.7	217179	77721	49803.1	120667	93115.1	78486.7	82815
O70433	5	5	307.32	Four and a half LIM domains protein 2 OS=Mus musculus GN=Fhl2 PE=1 SV=1 - [FHL2_MOUSE]	0.00671731	0.0573182	0.0050828	3.19061	0.31342	0.279926	1.8004	0.555433	0.10986	1.77217	0.564281	36817.1	39527.1	32552.6	39905.7	35518.2	32043.2	1252.88	6753.86	2458.16	26928.3	5016.64	25403	40932.9	14879.3	7104.93	20664.8	23688.7	12905
O70435	5	5	336.87	Proteasome subunit alpha type-3 OS=Mus musculus GN=Psma3 PE=1 SV=3 - [PSA3_MOUSE]	0.179097	0.330904	0.154997	1.28692	0.777046	0.609619	1.10782	0.902673	0.587012	1.16167	0.860828	72889.7	72677	75123	98687.7	101997	79442.7	83815.5	48020.5	71333.5	69525.8	65375.2	51087.2	94598.9	77771.1	79681.8	49473.8	51427.7	99120.3
O70439	3	3	213.34	Syntaxin-7 OS=Mus musculus GN=Stx7 PE=1 SV=3 - [STX7_MOUSE]	0.259778	0.423118	0.319338	1.60252	0.624018	0.328992	1.44779	0.69071	0.999751	1.10687	0.903445	46623.5	46270.4	37202.1	35740.4	13209.2	33925.2	28091.4	8044.67	15760.9	19059.1	32805.6	29135.9	38792.2	11597.2	15429.3	26186.3	47207	7888.93
O70475	27	27	2142.45	UDP-glucose 6-dehydrogenase OS=Mus musculus GN=Ugdh PE=1 SV=1 - [UGDH_MOUSE]	0.00831731	0.0620413	0.0067834	4.58257	0.218218	0.0836461	2.75878	0.362479	0.420066	1.66109	0.602015	1.81011e+06	1.26074e+06	1.37721e+06	1.55173e+06	259154	3.46663e+06	299035	406086	139609	785103	159144	333317	328955	468633	348247	1.42657e+06	346744	606163
O70492	3	2	162.06	Sorting nexin-3 OS=Mus musculus GN=Snx3 PE=1 SV=3 - [SNX3_MOUSE]	0.246922	0.410647	0.999829	1.0288	0.972006	0.306644	0.671167	1.48994	0.314418	1.53285	0.652378	9647.48	8270.41	9223.53	5473.13	9554.54	4361.93	5952.79	8578.66	7906.77	8552.8	8092.61	6144.78	11738.6	7763.07	10049.3	12422.8	22680.3	4674.5
O70503	4	4	275.95	Estradiol 17-beta-dehydrogenase 12 OS=Mus musculus GN=Hsd17b12 PE=2 SV=1 - [DHB12_MOUSE]	0.257454	0.420667	0.395771	1.59133	0.628403	0.960693	0.738105	1.35482	0.271853	2.15597	0.463827	44064.8	35054.2	14953.7	51634.6	26649.6	19661.5	6445.58	12516	14612.8	32954.7	26119.5	28016.4	27611	8888.02	47815.2	116288	35505.5	24043.3
O70551	4	4	165.09	SRSF protein kinase 1 OS=Mus musculus GN=Srpk1 PE=1 SV=2 - [SRPK1_MOUSE]	0.430186	0.584977	0.428524	1.23134	0.812123	0.951641	1.0331	0.967961	0.601684	1.19189	0.839005	17450.3	17804.3	14457.4	15391	9375.62	12425.6	17335.6	8603.9	6221.43	13122.2	8885.66	16408.2	19052.9	15583.6	10854.6	7599.64	12314.2	18714.9
O70589	2	2	124.96	Peripheral plasma membrane protein CASK OS=Mus musculus GN=Cask PE=1 SV=2 - [CSKP_MOUSE]	0.0135674	0.0799586	0.0691194	0.389195	2.56941	0.671367	1.53219	0.652661	0.0130456	0.254012	3.93682	848.749	884.713	804.804	1108.97	4467.88	707.962	7585.99	4600.34	5425.96	1039.8	1712.7	2305.28	1154.6	565.092	1042.66	2146.76	476.248	373.118
O70591	2	2	177.84	Prefoldin subunit 2 OS=Mus musculus GN=Pfdn2 PE=2 SV=2 - [PFD2_MOUSE]	0.0539924	0.174132	0.264373	1.20801	0.827807	0.576649	0.881947	1.13385	0.0454203	1.36971	0.730082	45422.5	47722.7	43973.6	32651.5	33298.3	30998	47880.7	26604.2	20671.6	34337.2	28919.2	35349.1	50798.7	36156.3	43156.1	36123.2	46034.8	53128.2
O88207	4	2	215.72	Collagen alpha-1(V) chain OS=Mus musculus GN=Col5a1 PE=2 SV=2 - [CO5A1_MOUSE]	0.177551	0.329233	0.391788	0.0302	33.1126	0.836745	36.7102	0.0272404	0.167264	0.000822659	1215.57	0	49.2122	0	0	684.933	5.82948	0.367192	2421.74	1020.74	0	21054.2	5.45001	7.14018	0	6.5623	0	0	6.4547
O88271	5	5	275.68	Craniofacial development protein 1 OS=Mus musculus GN=Cfdp1 PE=1 SV=1 - [CFDP1_MOUSE]	0.771362	0.850016	0.910996	1.01817	0.982159	0.947953	0.877612	1.13946	0.753052	1.16015	0.861955	51259.7	47599.7	59782.8	52705.3	54981.4	69195.3	99944.5	35214.8	35919.5	44805	46817.3	66836.9	84563.9	47525.2	62565.6	29911.5	55602.5	102146
O88286	2	2	83.84	Protein Wiz OS=Mus musculus GN=Wiz PE=1 SV=2 - [WIZ_MOUSE]	0.0622966	0.18756	0.346037	0.616931	1.62093	0.502231	1.17516	0.850951	0.0510581	0.524978	1.90484	2547.96	1863.5	2560.19	3568.01	3498.98	2248.63	3029.59	2190.9	3766.93	3887.92	8342.63	5182.54	2539.59	1999.42	1707.11	5443.38	643.924	1526.25
O88291	2	2	118.17	DBIRD complex subunit ZNF326 OS=Mus musculus GN=Znf326 PE=1 SV=1 - [ZN326_MOUSE]	0.304642	0.468446	0.279849	0.692641	1.44375	0.59964	0.806445	1.24001	0.817023	0.858881	1.16431	8444.91	6387.75	5697.54	2295.16	11023.1	3947.83	5284.26	5850.73	12331.1	8931.87	13532.8	8637.62	7663.47	3318.1	11180.6	10634.9	6584.95	7485.79
O88322	3	3	148.35	Nidogen-2 OS=Mus musculus GN=Nid2 PE=1 SV=2 - [NID2_MOUSE]	0.541436	0.675972	0.521042	0.0242872	41.174	0.922598	0.789916	1.26596	0.750103	0.0307465	32.524	704.427	95.9808	36.4759	165.018	377.366	291.859	65890.6	354.993	52.0199	51.1588	263.201	2195.03	123.54	218.071	299.933	866.775	471.326	135.93
O88342	14	14	1233.26	WD repeat-containing protein 1 OS=Mus musculus GN=Wdr1 PE=1 SV=3 - [WDR1_MOUSE]	0.460437	0.608125	0.454727	0.78022	1.28169	0.947912	0.933834	1.07085	0.637917	0.835502	1.19689	547075	388356	558877	406878	360239	418652	452699	870280	588809	667381	279584	576274	414280	758140	383158	417839	502399	394155
O88428	2	1	138.84	Bifunctional 3'-phosphoadenosine 5'-phosphosulfate synthase 2 OS=Mus musculus GN=Papss2 PE=1 SV=2 - [PAPS2_MOUSE]	0.261942	0.425293	0.927385	1.09071	0.91683	0.436652	4.69285	0.21309	0.262649	0.23242	4.30255	11010.3	2016.5	5575.28	7878.3	11.6034	14211.1	4408.28	6573.89	6547.79	4182.65	166.87	15438.4	302.237	1320.24	169.12	6267.47	140.189	474.169
O88447	3	2	152.66	Kinesin light chain 1 OS=Mus musculus GN=Klc1 PE=1 SV=3 - [KLC1_MOUSE]	0.56659	0.69609	0.700976	0.834103	1.19889	0.569694	0.686033	1.45766	0.974255	1.21584	0.822479	1287.13	2335.18	2493.44	3466.96	2674.52	4350.22	2818.97	3301.82	2577.34	5462.03	2695.12	3055.25	2108.76	2115.5	2668.1	2622.05	9664.08	5029.45
O88448	1	1	27.26	Kinesin light chain 2 OS=Mus musculus GN=Klc2 PE=1 SV=1 - [KLC2_MOUSE]	0.0729401	0.204691	0.107502	1.88415	0.530744	0.999715	1.02221	0.978274	0.11188	1.84321	0.54253	190.203	474.142	205.145	146.775	210.5	258.44	4.22688	124.898	92.8286	105.001	60.7687	400.54	298.282	314.576	196.22	320.148	107.864	215.848
O88455	1	1	67.95	7-dehydrocholesterol reductase OS=Mus musculus GN=Dhcr7 PE=2 SV=1 - [DHCR7_MOUSE]	0.473743	0.621434	0.508736	1.48679	0.672589	0.570525	1.17356	0.852111	0.993957	1.26691	0.789321	2111.64	1969.04	1189.83	3023.18	2018.08	857.184	312.808	1065.76	1662.57	1481.9	1543.5	1445.57	1348.4	512.996	1985.66	4319.14	923.853	427.132
O88456	4	4	397.33	Calpain small subunit 1 OS=Mus musculus GN=Capns1 PE=2 SV=1 - [CPNS1_MOUSE]	0.0888619	0.227859	0.109869	1.66399	0.600965	0.976193	1.09469	0.913497	0.157217	1.52005	0.657872	51187.1	52299.9	48537.7	18602	27598.7	39067	26948.4	30971.3	18961.8	27170.6	6597.34	31954.9	49305.7	33118.7	28192.9	24647.4	40760.1	40741.1
O88477	8	6	672.98	Insulin-like growth factor 2 mRNA-binding protein 1 OS=Mus musculus GN=Igf2bp1 PE=1 SV=1 - [IF2B1_MOUSE]	0.534815	0.671349	0.53739	1.41293	0.70775	0.677323	1.16775	0.856346	0.970648	1.20996	0.826477	128724	70812.2	66377	33385.7	132740	48253.9	12053.8	34388.3	26695.4	55690.3	152925	58174.3	78850.7	9038.76	24093.5	41875.9	168094	89343.4
O88487	3	2	173.47	Cytoplasmic dynein 1 intermediate chain 2 OS=Mus musculus GN=Dync1i2 PE=2 SV=1 - [DC1I2_MOUSE]	0.212159	0.369908	0.972502	0.966004	1.03519	0.32654	1.16928	0.855224	0.234606	0.826151	1.21043	15299.4	11700.8	13154.7	14113.1	10617.5	10845.6	9154.58	15103.4	13614.8	16571.8	12221.6	11730.2	11109.8	9714.2	10608.6	8053.66	15962.5	9318.44
O88531	1	1	72.3	Palmitoyl-protein thioesterase 1 OS=Mus musculus GN=Ppt1 PE=2 SV=2 - [PPT1_MOUSE]	0.849602	0.902958	0.950274	1.03435	0.966792	0.961006	0.972945	1.02781	0.835975	1.06311	0.940635	2329.2	1352.99	2816.41	1572.11	3318.94	3485.86	3529.69	2792.55	3729.37	1178.66	1440.16	1711.09	1862.78	2469.1	3169.75	2756.27	3251.63	1779.62
O88532	2	2	144.11	Zinc finger RNA-binding protein OS=Mus musculus GN=Zfr PE=1 SV=2 - [ZFR_MOUSE]	0.506736	0.64842	0.47709	0.806591	1.23979	0.864211	0.897996	1.11359	0.782745	0.898212	1.11332	10882.9	13978.7	10736.7	10125.7	19507.7	10629.3	16474.4	14617.2	18598	8864.14	21694.6	13803.2	16150	8967.26	21480.8	14641.8	9222.3	14016.1
O88543	2	2	159.87	COP9 signalosome complex subunit 3 OS=Mus musculus GN=Cops3 PE=1 SV=3 - [CSN3_MOUSE]	0.0542717	0.17451	0.146375	1.37811	0.725634	0.858069	0.931122	1.07397	0.0567689	1.48005	0.675654	12113.7	6992.19	13543.3	10600.7	14532.1	7944.33	5479.07	6601.56	3929.11	13810.8	10030.6	7842.16	10718.1	10547.9	9989.68	12520.7	14656.1	12155.9
O88544	8	8	533.93	COP9 signalosome complex subunit 4 OS=Mus musculus GN=Cops4 PE=1 SV=1 - [CSN4_MOUSE]	0.116957	0.263565	0.338116	1.19823	0.834564	0.749005	0.897657	1.11401	0.105602	1.33484	0.749152	123015	87537.3	124654	90316.9	126083	95510.3	96501.8	85871.1	66866.5	105694	93720.9	91406.2	133930	110555	103415	72546.8	160500	139948
O88545	7	7	310.75	COP9 signalosome complex subunit 6 OS=Mus musculus GN=Cops6 PE=1 SV=1 - [CSN6_MOUSE]	0.0508818	0.168331	0.519537	1.15031	0.869333	0.286081	0.847706	1.17965	0.0418495	1.35696	0.736939	44852.9	33150.3	45289.5	28079.6	53803.8	34385	39983	32980.2	25709.7	37360.5	38617.3	33607.8	54187.2	43688.5	42840	35355	51760.4	54768.1
O88552	2	2	127.31	Claudin-2 OS=Mus musculus GN=Cldn2 PE=1 SV=1 - [CLD2_MOUSE]	0.572022	0.699971	0.605153	0.610446	1.63815	0.996145	0.0404271	24.7359	0.655816	15.0999	0.0662254	200.332	828.896	635.313	659.881	1.84711	0	338.356	89.8537	1467.27	135.142	1179.75	600.396	558.853	63.1391	356.302	56564.1	0	0
O88569	17	13	1997.63	Heterogeneous nuclear ribonucleoproteins A2/B1 OS=Mus musculus GN=Hnrnpa2b1 PE=1 SV=2 - [ROA2_MOUSE]	0.557436	0.690628	0.537138	0.846323	1.18158	0.925563	0.90581	1.10398	0.761463	0.934326	1.07029	1.69575e+06	1.6523e+06	1.11218e+06	1.47544e+06	1.63192e+06	1.07552e+06	1.26709e+06	1.71398e+06	1.91872e+06	1.4158e+06	2.14439e+06	1.75256e+06	1.20048e+06	891377	1.82532e+06	2.65028e+06	1.5013e+06	1.47308e+06
O88587	2	2	226.57	Catechol O-methyltransferase OS=Mus musculus GN=Comt PE=1 SV=2 - [COMT_MOUSE]	0.41787	0.575084	0.477371	0.732968	1.36432	0.489893	0.712828	1.40286	0.999731	1.02825	0.972522	10586.9	6387.65	9549.33	12089.2	9439.76	6648.75	6404.82	16266.1	7963.34	11757.9	18569.3	13668.8	9061.14	9752.2	8238.99	21270.7	21043.3	7372.55
O88622	1	1	76.35	Poly(ADP-ribose) glycohydrolase OS=Mus musculus GN=Parg PE=1 SV=2 - [PARG_MOUSE]	0.597161	0.718084	0.595278	0.754097	1.32609	0.970677	0.782685	1.27765	0.735024	0.963474	1.03791	1018.32	571.512	523.319	413.04	524.901	226.741	547.32	1047.2	586.957	946.074	735.973	483.178	548.418	850.236	576.996	406.867	1673.87	131.542
O88643	3	1	245.75	Serine/threonine-protein kinase PAK 1 OS=Mus musculus GN=Pak1 PE=1 SV=1 - [PAK1_MOUSE]	0.100972	0.244685	0.116207	0.483653	2.0676	0.955005	0.88948	1.12425	0.188988	0.543748	1.83909	5931.05	3393.53	7892.64	6290.12	13106.5	3068.71	21998.7	8200.07	26939.8	6888.71	9321.32	8698.9	2861.78	10921.5	7269.27	14150	4612.23	4798.42
O88653	2	2	101.86	Ragulator complex protein LAMTOR3 OS=Mus musculus GN=Lamtor3 PE=1 SV=1 - [LTOR3_MOUSE]	0.630443	0.745113	0.792959	0.9145	1.09349	0.951821	1.04966	0.952693	0.615948	0.871238	1.14779	9209.08	6859.72	12387.3	14653.6	18490.9	12756.8	11532.3	11663.7	14234	10323.3	14934.8	18621.3	7188.09	8529.69	11135.8	20145.1	11794.8	12046.3
O88668	1	1	41.1	Protein CREG1 OS=Mus musculus GN=Creg1 PE=2 SV=1 - [CREG1_MOUSE]	0.193448	0.348811	0.244887	0.452613	2.20939	0.999067	0.95025	1.05235	0.260567	0.47631	2.09947	6560.57	5612.15	4693.67	5691.92	7186.21	6058.97	5433.42	10832.9	4029.33	27759.3	25614.8	5434.12	4953.15	5945.61	5082.5	10039	7632.09	4025.6
O88685	13	12	879.01	26S protease regulatory subunit 6A OS=Mus musculus GN=Psmc3 PE=1 SV=2 - [PRS6A_MOUSE]	0.0703494	0.200998	0.192383	1.26515	0.790423	0.830581	0.914236	1.09381	0.0698524	1.38383	0.722633	219396	155373	206893	143132	223086	185047	144930	184486	92988.7	138081	185453	149552	208400	230870	156121	140199	261229	242386
O88696	3	3	270.12	Putative ATP-dependent Clp protease proteolytic subunit, mitochondrial OS=Mus musculus GN=Clpp PE=2 SV=1 - [CLPP_MOUSE]	0.12235	0.269745	0.995926	1.03674	0.964562	0.15957	1.42751	0.700519	0.183783	0.726255	1.37693	62449.4	61271.7	60793.2	94913.6	140356	84239.8	100335	72603.9	97758	50458.9	95656.6	69350	55048.5	70558.1	55780.7	57875.5	32871.2	80943.8
O88708	1	1	54.19	Origin recognition complex subunit 4 OS=Mus musculus GN=Orc4 PE=1 SV=2 - [ORC4_MOUSE]	0.222335	0.381925	0.99136	1.01296	0.987202	0.31264	0.703248	1.42197	0.260376	1.44041	0.694248	261.422	516.116	288.684	406.146	555.311	793.374	230.651	657.468	600.099	263.704	356.983	676.043	616.259	664.006	602.545	333.95	774.225	1020.48
O88712	5	5	253.19	C-terminal-binding protein 1 OS=Mus musculus GN=Ctbp1 PE=1 SV=2 - [CTBP1_MOUSE]	0.0700096	0.200586	0.0852564	0.688874	1.45164	0.961645	0.945867	1.05723	0.136264	0.728299	1.37306	44303.7	41516.5	56100.4	63783.9	63292.9	47766.6	80632.2	118394	85908.7	57559.5	49640.9	67693.8	43539.2	70193.2	73969.5	61819.4	39163.4	46207.9
O88738	10	10	324.96	Baculoviral IAP repeat-containing protein 6 OS=Mus musculus GN=Birc6 PE=1 SV=2 - [BIRC6_MOUSE]	0.934999	0.954207	0.93011	0.885524	1.12928	0.971656	0.946154	1.05691	0.990032	0.935919	1.06847	35965.5	23850.4	31037.1	17080.2	15814.9	38052.8	32249.4	52545.5	19833.6	33310.3	12947.2	31831.9	35000.4	29481	19890.4	16219.1	45098.9	25319.3
O88746	1	1	76.84	Target of Myb protein 1 OS=Mus musculus GN=Tom1 PE=1 SV=1 - [TOM1_MOUSE]	0.0287077	0.120792	0.295304	0.721633	1.38575	0.337348	1.23735	0.80818	0.0224045	0.58321	1.71465	1921.81	2024.53	2802.58	2162.69	2990.62	3225.37	5246.34	2298.06	3260.15	2741.26	3181.64	4235.57	1330.68	1241.19	1870.49	1257.89	2642.67	3882.91
O88792	1	1	18.98	Junctional adhesion molecule A OS=Mus musculus GN=F11r PE=1 SV=2 - [JAM1_MOUSE]	0.510965	0.65136	0.595347	0.301449	3.31731	0.997056	1.13074	0.884378	0.551572	0.266595	3.75101	5527.39	5221	4909.65	9152.91	684.128	5180.51	9902.55	29817.4	36640.8	18496.8	243.374	6659.57	1305.95	4746.09	8902.68	5529.96	3109.61	3534.55
O88796	5	5	198.73	Ribonuclease P protein subunit p30 OS=Mus musculus GN=Rpp30 PE=2 SV=1 - [RPP30_MOUSE]	0.127404	0.274793	0.167611	0.716835	1.39502	0.997467	0.988683	1.01145	0.187223	0.72504	1.37923	21803.7	18116.1	23767.7	19928.6	29672.8	16241.5	21431.6	29946.3	51949.2	23897.5	33279.1	20194.1	17434.6	18463.7	18684.5	25894.5	29949.2	20586.7
O88811	2	1	83.78	Signal transducing adapter molecule 2 OS=Mus musculus GN=Stam2 PE=1 SV=1 - [STAM2_MOUSE]	0.0248574	0.110021	0.0235688	0.434389	2.30208	0.703222	0.688584	1.45226	0.107702	0.630844	1.58518	2312.2	1334.44	1968.19	1711.56	1410.2	2402.73	4238.16	4874.26	4571.04	5227.81	2794.11	3938.28	3665.97	3670.29	2594.22	3275.15	485.061	2486.45
O88844	8	7	681.65	Isocitrate dehydrogenase [NADP] cytoplasmic OS=Mus musculus GN=Idh1 PE=1 SV=2 - [IDHC_MOUSE]	0.000101932	0.00826189	7.43e-05	5.08842	0.196525	0.00599265	2.61102	0.382993	0.0902196	1.94883	0.513129	275309	130761	136547	87183.3	104826	204599	37081.7	37707.9	12000	25055	36931.2	35805.1	92329.2	44729.1	35831.9	50104.5	108237	28484.6
O88851	1	1	53.71	Putative hydrolase RBBP9 OS=Mus musculus GN=Rbbp9 PE=1 SV=2 - [RBBP9_MOUSE]	0.0147461	0.0836424	0.241809	2.25095	0.444256	0.246325	0.680353	1.46982	0.0111653	3.30851	0.302251	2828.59	662.039	2650.61	307.496	627.758	1869.31	761.432	1271.81	215.606	601.712	662.55	461.111	3025.15	1890.83	1492.2	1771.46	3376.92	1592.19
O88874	1	1	45.41	Cyclin-K OS=Mus musculus GN=Ccnk PE=1 SV=3 - [CCNK_MOUSE]	0.915906	0.941268	0.999208	0.879956	1.13642	0.923303	0.891965	1.12112	0.937255	0.986537	1.01365	3422.51	4206.03	3887.93	5529.26	7325.43	4247.37	5520.25	6349.89	8306.51	3991.2	7116.24	1238.56	3085.21	5357.54	5154.66	4564.29	8484.44	5438.66
O88895	1	1	82.91	Histone deacetylase 3 OS=Mus musculus GN=Hdac3 PE=1 SV=1 - [HDAC3_MOUSE]	0.196563	0.350964	0.460494	1.37615	0.726665	0.790035	0.830752	1.20373	0.179086	1.65651	0.603679	2176.87	2577.35	3063.36	1648.11	5467.22	2269.39	1756.92	969.406	1726.2	3182.26	2723.09	2142.44	5640.5	1902.51	3178.82	4066.34	1609.77	4308.96
O88952	3	3	109.42	Protein lin-7 homolog C OS=Mus musculus GN=Lin7c PE=1 SV=2 - [LIN7C_MOUSE]	0.174145	0.327476	0.266667	0.715092	1.39842	0.983016	1.02183	0.978636	0.2033	0.699815	1.42895	7749.41	9794.27	8202.89	11075.2	15241.3	7751.4	21298.4	8447.07	18829.2	11389.4	9547.1	14134.8	11536	9307.17	11877.7	11937.3	4839.62	9038.82
O88958	4	3	151.13	Glucosamine-6-phosphate isomerase 1 OS=Mus musculus GN=Gnpda1 PE=2 SV=3 - [GNPI1_MOUSE]	0.567401	0.696808	0.867052	1.01677	0.983506	0.836235	0.821068	1.21793	0.53776	1.23835	0.807525	6716.21	3179.9	9299.41	1875.04	6834.98	7332.25	8402.27	6570.81	1032.53	12832.2	1779.48	4039.27	8638.69	6012.47	3857.65	3609.37	11566.2	9232.63
O88967	1	1	26.83	ATP-dependent zinc metalloprotease YME1L1 OS=Mus musculus GN=Yme1l1 PE=2 SV=1 - [YMEL1_MOUSE]	0.000313049	0.0127999	0.00311545	0.538348	1.85753	0.517728	1.13657	0.879839	0.000348053	0.47366	2.11122	473226	420060	580025	466948	400551	377073	833148	695971	1.16142e+06	801532	864471	692024	483133	519641	370956	451475	178100	387994
O88986	6	6	496.82	2-amino-3-ketobutyrate coenzyme A ligase, mitochondrial OS=Mus musculus GN=Gcat PE=1 SV=2 - [KBL_MOUSE]	0.0118107	0.075471	0.0657093	1.43076	0.698929	0.640563	0.898385	1.11311	0.0111591	1.59259	0.627907	42829.5	37402.3	40975.9	40608.6	65775.2	74065.7	29057.2	59176.7	33614.2	28766.1	22534.6	37688.1	47521.9	48153.1	58053.9	61895.7	60036.5	60116.3
O88990	15	5	1025.82	Alpha-actinin-3 OS=Mus musculus GN=Actn3 PE=2 SV=1 - [ACTN3_MOUSE]	0.000511855	0.0175168	0.00146689	0.145642	6.86617	0.994201	1.03956	0.961945	0.00119771	0.140099	7.1378	1288.95	2218.83	2377.86	1159.22	1386.23	1738.2	12383.9	36808.7	7812.24	2093.62	4166.66	6558.93	1376.43	1246.33	1155.54	1701.13	2463.65	1839.23
O89017	3	3	177.24	Legumain OS=Mus musculus GN=Lgmn PE=1 SV=1 - [LGMN_MOUSE]	0.0790781	0.214213	0.18595	0.665938	1.50164	0.887266	1.13839	0.878437	0.0831261	0.584985	1.70945	21973.3	9991.91	22629.7	14894.1	38172.3	26304.3	31598.9	34917.5	24324.8	18172.6	47563	44591.2	14029.8	19648	11949.3	14184.8	33232.4	24636.1
O89023	3	2	171.22	Tripeptidyl-peptidase 1 OS=Mus musculus GN=Tpp1 PE=1 SV=2 - [TPP1_MOUSE]	0.00210959	0.033173	0.0252606	0.547355	1.82697	0.408236	1.3267	0.753752	0.00183229	0.41257	2.42383	3119.43	3510.04	5801.23	5934.97	6863.22	2186.41	6650.9	7367.06	8533.2	7630.71	12167.3	7737.71	1950.75	2398.8	2638.16	6336.75	2591.3	4748.58
O89051	1	1	38.55	Integral membrane protein 2B OS=Mus musculus GN=Itm2b PE=2 SV=1 - [ITM2B_MOUSE]	0.011078	0.0725961	0.0428903	15.9663	0.0626319	0.012492	0.488836	2.04568	0.806233	32.6619	0.0306168	3775.42	2743.84	5748.83	1194.17	284.821	1563.46	123.778	0	123.69	711.461	0	0	0	0	0	31320.4	0	0
O89079	3	3	362.44	Coatomer subunit epsilon OS=Mus musculus GN=Cope PE=2 SV=3 - [COPE_MOUSE]	0.87542	0.915861	0.988069	0.997981	1.00202	0.870541	0.921002	1.08577	0.932714	1.08358	0.922865	74060	43449.8	54635.8	38347	31639.4	34143.9	55673.1	59989.5	34500.4	40078.2	36517.8	50075.9	48594.4	33828.3	44832.6	51342.9	82892.6	38482.6
O89086	4	4	336.6	Putative RNA-binding protein 3 OS=Mus musculus GN=Rbm3 PE=1 SV=1 - [RBM3_MOUSE]	0.00141825	0.0293987	0.977518	0.994605	1.00542	0.00414039	1.66371	0.601068	0.00275727	0.597825	1.67273	281389	315052	254829	345032	182056	376932	288614	316603	275407	250230	335527	298429	144687	130185	174242	281230	132730	191975
O89090	1	1	102.15	Transcription factor Sp1 OS=Mus musculus GN=Sp1 PE=1 SV=2 - [SP1_MOUSE]	0.570421	0.699123	0.567028	0.822672	1.21555	0.718448	0.889332	1.12444	0.965804	0.925046	1.08103	3088.32	4346.51	4596.62	5481.36	7946.33	5292.17	5829.46	6296.06	9759.2	4086.65	7634.76	3773.65	5392.78	4549.32	5499.47	6327.41	4648.4	8160.62
O89110	2	2	150.59	Caspase-8 OS=Mus musculus GN=Casp8 PE=1 SV=1 - [CASP8_MOUSE]	0.00182565	0.030954	0.00169276	4.03026	0.248123	0.471173	1.44172	0.693615	0.0185854	2.79545	0.357724	17350.5	14401.6	13372.6	7001.61	4238.8	8951.64	3559.02	3189.52	1081.82	3461.27	1282.04	3632.92	10576.1	11061.2	2589.7	6845.82	10197.9	4034.03
P00375	6	5	316.44	Dihydrofolate reductase OS=Mus musculus GN=Dhfr PE=1 SV=3 - [DYR_MOUSE]	0.0158553	0.0859759	0.514403	1.20636	0.828941	0.113331	0.62577	1.59803	0.0133834	1.9278	0.518727	22331.8	21520.4	26579.1	16632.6	20083.9	16735.3	20016.7	17511.3	8188.33	18733.2	15787.4	22454.9	41963.3	37127.1	37316.8	13167.3	32005.2	36389.1
P00405	1	1	26.33	Cytochrome c oxidase subunit 2 OS=Mus musculus GN=Mtco2 PE=1 SV=1 - [COX2_MOUSE]	0.688703	0.791199	0.849491	1.07026	0.934349	0.946217	0.673592	1.48458	0.670084	1.58889	0.62937	3854.68	3895.95	2534.72	2985.54	2286.35	1077.84	317.135	1644.14	4386.62	3335.12	2276.23	3583.72	1771.8	1254.2	5480.9	11579.1	3054.65	1555.38
P00493	9	9	507.57	Hypoxanthine-guanine phosphoribosyltransferase OS=Mus musculus GN=Hprt1 PE=1 SV=3 - [HPRT_MOUSE]	0.0100353	0.0687292	0.00752511	2.03919	0.49039	0.253039	1.42005	0.704201	0.171996	1.436	0.696379	227721	174493	196845	154908	106012	221078	65225.4	69651.2	34564.1	117964	125981	116754	106447	102640	87507.6	143091	205538	116058
P01942	1	1	37.91	Hemoglobin subunit alpha OS=Mus musculus GN=Hba PE=1 SV=2 - [HBA_MOUSE]	0.00537958	0.0502094	0.011705	0.412362	2.42505	0.998623	1.19708	0.835363	0.0105932	0.344472	2.90299	251.921	2624.18	739.77	917.051	840.245	1916.02	3063.33	1763.75	4137.51	3294.08	2346.47	3071.55	492.859	1268.22	1133.39	904.361	606.303	1683.99
P02301	3	1	154.07	Histone H3.3C OS=Mus musculus GN=H3f3c PE=1 SV=3 - [H3C_MOUSE]	0.00105163	0.0259121	0.00837092	0.365806	2.73369	0.587816	1.03364	0.967454	0.00113853	0.3539	2.82566	138269	90275.5	138400	127841	164255	147753	175775	271587	499390	334481	440719	483573	63819.9	89776.2	90875	393731	69040.1	73293.4
P02468	24	23	1686.05	Laminin subunit gamma-1 OS=Mus musculus GN=Lamc1 PE=1 SV=2 - [LAMC1_MOUSE]	0.0434231	0.152729	0.302502	0.4325	2.31214	0.444092	1.75846	0.56868	0.0348803	0.245954	4.06579	91260.6	103718	73520.4	151858	312669	113777	559431	578716	475424	48815.5	106822	188715	102847	46708.8	125341	53578.3	85396.2	67688.8
P02469	13	12	780.32	Laminin subunit beta-1 OS=Mus musculus GN=Lamb1 PE=1 SV=3 - [LAMB1_MOUSE]	0.833304	0.892102	0.857829	0.91536	1.09247	0.861858	1.34301	0.744595	0.999962	0.681573	1.4672	29052	44175.6	32808.4	73493.8	150905	31207.7	83011.1	186164	65419.4	5607.37	8661	46218.6	42394.3	54636.2	49496.7	58773.1	5977	57999.6
P02535	1	1	87.26	Keratin, type I cytoskeletal 10 OS=Mus musculus GN=Krt10 PE=1 SV=3 - [K1C10_MOUSE]	0.817948	0.88095	0.804075	1.54167	0.648648	0.923134	0.178347	5.60706	0.965722	8.64422	0.115684	1006.52	6032.06	4719.52	327.163	1509.88	193.585	4624.52	57.8164	2237.51	1581.72	155.756	286.706	75023.3	845.745	223.271	304.432	857.486	59.9564
P03930	1	1	43.52	ATP synthase protein 8 OS=Mus musculus GN=Mtatp8 PE=1 SV=1 - [ATP8_MOUSE]	0.0769645	0.212031	0.499799	1.34526	0.743348	0.405624	0.631014	1.58475	0.0633911	2.13191	0.469063	9287.59	11688.7	5120.72	8282.24	7246.81	5842.87	2880	6852.49	7010.65	5689.65	6665.4	6187.75	12150.9	5027.25	19712.4	22076.9	5204.6	11054.3
P03975	1	1	26.89	IgE-binding protein OS=Mus musculus GN=Iap PE=2 SV=1 - [IGEB_MOUSE]	0.025397	0.11127	0.0211286	2.51275	0.39797	0.519213	1.26621	0.789757	0.165441	1.98446	0.503914	5501.44	12616.4	7853.53	14760.2	10352.9	8952	2786.98	1681.07	7858.03	5409.99	1463.03	4693.59	13162.5	5036.53	7871.88	3129.66	2969.45	15244.1
P04104	4	1	227.39	Keratin, type II cytoskeletal 1 OS=Mus musculus GN=Krt1 PE=1 SV=4 - [K2C1_MOUSE]	0.427002	0.582964	0.485275	1.9415	0.515066	0.499746	1.10932	0.901452	0.999646	1.75017	0.571374	6405.86	9532.48	9477.05	201.948	2885.7	1164.54	6978.06	120.61	838.78	6803.09	251.284	288.951	22658.2	162.279	695.356	240.642	2747.34	240.035
P04184	1	1	74.69	Thymidine kinase, cytosolic OS=Mus musculus GN=Tk1 PE=1 SV=3 - [KITH_MOUSE]	2.26e-05	0.00348632	0.000362447	5.13021	0.194924	0.33705	0.553206	1.80765	2.55e-05	9.2736	0.107833	2756.7	2690.93	1717.52	3256.35	1629.74	1270.58	752.262	173.547	162.596	803.459	108.511	596.367	5854.22	6103.39	1992.96	1774.79	3579.57	4776.22
P04925	1	1	60.3	Major prion protein OS=Mus musculus GN=Prnp PE=1 SV=2 - [PRIO_MOUSE]	0.0430202	0.152301	0.0530034	0.122691	8.15056	0.944441	0.785374	1.27328	0.095853	0.15622	6.40124	984.326	532.391	526.423	294.783	510.369	354.558	5066.12	2374.56	16578.4	660.899	372.33	1052.76	1075.52	1126.46	561.571	705.345	219.669	389.564
P05064	18	12	1919.58	Fructose-bisphosphate aldolase A OS=Mus musculus GN=Aldoa PE=1 SV=2 - [ALDOA_MOUSE]	0.000281425	0.0127999	0.00169482	2.10006	0.476176	0.751654	0.898653	1.11278	0.000410227	2.3369	0.427917	2.20173e+06	1.3611e+06	1.69023e+06	1.16887e+06	914440	1.11847e+06	528851	829487	368594	844623	693745	760698	1.94519e+06	1.75021e+06	1.1462e+06	1.36489e+06	2.00268e+06	1.19919e+06
P05132	9	4	623.91	cAMP-dependent protein kinase catalytic subunit alpha OS=Mus musculus GN=Prkaca PE=1 SV=3 - [KAPCA_MOUSE]	0.000586202	0.0189246	0.00117011	2.32972	0.429236	0.962888	1.04389	0.957956	0.00196584	2.23177	0.448075	27617	20758.2	25620.7	12362.9	26118	34540.3	6962.94	9585.79	8470.9	15002.8	10893.7	12188.8	19897.7	19537.7	22912.1	19444.7	42336.4	16707.3
P05201	2	2	199.77	Aspartate aminotransferase, cytoplasmic OS=Mus musculus GN=Got1 PE=1 SV=3 - [AATC_MOUSE]	0.586929	0.711709	0.99972	0.923542	1.08279	0.635704	0.822665	1.21556	0.649358	1.12262	0.890772	9876.96	10486	13500.5	11630	4692.74	23651	31479.2	5370.86	11163.3	10356.1	6277.04	15303.5	22248.3	9319.18	13984.8	12638.2	16992.9	14570.2
P05202	20	19	1546.96	Aspartate aminotransferase, mitochondrial OS=Mus musculus GN=Got2 PE=1 SV=1 - [AATM_MOUSE]	0.989587	0.992164	0.998613	1.01685	0.983433	0.995297	1.07823	0.927449	0.98885	0.943073	1.06036	1.07627e+06	973632	1.33958e+06	1.39264e+06	2.88486e+06	1.19462e+06	2.06542e+06	1.06365e+06	1.62362e+06	797192	1.60885e+06	1.55605e+06	1.08337e+06	1.22068e+06	1.58426e+06	1.23379e+06	1.34233e+06	1.75424e+06
P05480	1	1	18.52	Neuronal proto-oncogene tyrosine-protein kinase Src OS=Mus musculus GN=Src PE=1 SV=4 - [SRC_MOUSE]	0.0976802	0.239769	0.338476	0.657521	1.52086	0.677462	1.19115	0.839522	0.0852481	0.552004	1.81158	1994.46	1683.88	1945.17	3748.26	1777.33	5157.3	7099.1	2843.36	4249.78	3857.23	3019.12	3731.19	2097.81	1294.69	3067.64	3905.14	466.723	2857.58
P05784	27	25	2795.53	Keratin, type I cytoskeletal 18 OS=Mus musculus GN=Krt18 PE=1 SV=5 - [K1C18_MOUSE]	0.127238	0.274628	0.111959	3.30754	0.302339	0.391742	1.69583	0.589683	0.703962	1.9504	0.512714	1.12172e+06	2.87284e+06	2.54271e+06	2.26704e+06	202595	1.99558e+06	251542	288702	781730	1.39543e+06	156510	452570	882022	611993	800343	3.69427e+06	148993	350359
P06151	17	17	1448	L-lactate dehydrogenase A chain OS=Mus musculus GN=Ldha PE=1 SV=3 - [LDHA_MOUSE]	8.23e-06	0.00237353	1.58e-05	3.67142	0.272374	0.750559	1.14706	0.871793	5.59e-05	3.20072	0.31243	2.41168e+06	1.42254e+06	1.71984e+06	1.21427e+06	1.16365e+06	1.19566e+06	299457	377834	205824	516352	586092	500579	1.66947e+06	1.29863e+06	793113	1.04739e+06	1.89857e+06	1.25025e+06
P06745	14	14	1091.19	Glucose-6-phosphate isomerase OS=Mus musculus GN=Gpi PE=1 SV=4 - [G6PI_MOUSE]	0.108808	0.25524	0.195757	1.35759	0.736597	0.962903	0.972695	1.02807	0.126543	1.3957	0.716485	848052	522451	600217	392849	407584	405263	438902	489056	249858	476838	256589	428497	730825	616425	410764	392507	606787	508275
P06797	4	4	221.34	Cathepsin L1 OS=Mus musculus GN=Ctsl PE=1 SV=2 - [CATL1_MOUSE]	0.509537	0.650168	0.528483	0.818879	1.22118	0.985585	1.01653	0.983739	0.625614	0.805563	1.24137	31101.3	30386.1	34558.6	35947.6	105156	24036.1	54629	80694.4	63585.2	32816.5	54365.4	32865.2	36996.1	27402.4	20391.5	63389.1	60853.7	47906.2
P06801	13	13	1167.96	NADP-dependent malic enzyme OS=Mus musculus GN=Me1 PE=1 SV=2 - [MAOX_MOUSE]	0.244307	0.406931	0.943313	1.16535	0.858113	0.251769	1.99335	0.501668	0.398129	0.584617	1.71052	479078	171506	216203	159309	47429.6	252050	210918	159128	92813.3	457884	96126.4	120624	63806.5	73921.3	70489.2	241195	82703.8	132883
P07091	2	2	83.59	Protein S100-A4 OS=Mus musculus GN=S100a4 PE=1 SV=1 - [S10A4_MOUSE]	0.0373927	0.140966	0.127359	3.59118	0.27846	0.782743	0.409497	2.44202	0.0370781	8.76973	0.114029	18617.6	8677.18	31416.5	8870.12	75643.1	16764.2	6610.78	20331.6	9450.02	3136.15	4136.16	885.747	143544	9139.81	33423.1	23761.9	176333	4493.62
P07141	1	1	48.77	Macrophage colony-stimulating factor 1 OS=Mus musculus GN=Csf1 PE=1 SV=2 - [CSF1_MOUSE]	0.00326444	0.0408718	0.00362253	0.0381964	26.1805	0.700924	0.702022	1.42446	0.0183908	0.0544092	18.3793	0	67.1101	0	275.541	212.497	0	2078.73	2256.24	4714.25	2852.75	1610.52	1021.54	90.0726	489.828	132.028	76.9517	0	1.90464
P07214	10	10	618.69	SPARC OS=Mus musculus GN=Sparc PE=1 SV=1 - [SPRC_MOUSE]	0.000804326	0.0224433	0.000754761	0.162936	6.13736	0.421331	0.667297	1.49858	0.00984151	0.244174	4.09545	51971.5	44299.5	50765.8	34944.1	86084.5	30157.4	317242	335559	424237	48930.8	579144	125189	77896.7	93779.9	63083.4	55401.3	97387.9	59362.3
P07356	23	23	2057.15	Annexin A2 OS=Mus musculus GN=Anxa2 PE=1 SV=2 - [ANXA2_MOUSE]	0.534272	0.671108	0.893643	1.07182	0.932996	0.507764	1.20047	0.833009	0.777108	0.892831	1.12003	3.40294e+06	3.30655e+06	4.96368e+06	5.81873e+06	3.15682e+06	4.64398e+06	4.17365e+06	5.44635e+06	4.42814e+06	4.51104e+06	2.73618e+06	2.30266e+06	2.04767e+06	4.12535e+06	2.45126e+06	5.05084e+06	4.68287e+06	2.71105e+06
P07607	3	3	137.61	Thymidylate synthase OS=Mus musculus GN=Tyms PE=1 SV=1 - [TYSY_MOUSE]	0.014788	0.0837262	0.688761	1.10269	0.906877	0.0716102	0.606991	1.64747	0.0143569	1.81664	0.550466	8631.02	7545.75	8788.08	9574.45	6454.15	6773.91	7284.19	10326.9	3890.82	6595.28	4427.08	10794.8	14166	18879.3	10341.6	7332.23	10810	17166.3
P07724	2	2	204.29	Serum albumin OS=Mus musculus GN=Alb PE=1 SV=3 - [ALBU_MOUSE]	0.0780503	0.213073	0.386653	0.504909	1.98055	0.527283	1.50388	0.664946	0.0646293	0.335737	2.97852	52645.7	24583.7	17709.4	13585.7	52995.8	30753.3	182142	35532.6	79247.6	30709.8	32222	20954.3	42737.4	23367.4	8996.83	14782	12904.7	25063.2
P07742	9	9	452.35	Ribonucleoside-diphosphate reductase large subunit OS=Mus musculus GN=Rrm1 PE=1 SV=2 - [RIR1_MOUSE]	0.0817809	0.218082	0.828709	0.894564	1.11786	0.0801663	0.58918	1.69727	0.217986	1.51832	0.658622	35682.4	34474.1	42664.1	32826.5	51698.8	30220.3	36908.2	48646.3	30829	44283.3	43810.3	49910.6	89324.4	74302.5	59638	21069.9	68604.3	73303.2
P07901	36	22	3349.33	Heat shock protein HSP 90-alpha OS=Mus musculus GN=Hsp90aa1 PE=1 SV=4 - [HS90A_MOUSE]	0.808155	0.876142	0.86819	0.864002	1.1574	0.814343	0.822064	1.21645	0.993836	1.05102	0.95146	1.77373e+06	1.53481e+06	1.56294e+06	1.89902e+06	1.86655e+06	2.00936e+06	1.61426e+06	2.86695e+06	1.46102e+06	1.81816e+06	3.12923e+06	1.43258e+06	1.63906e+06	2.54242e+06	1.81803e+06	910019	3.28712e+06	2.7542e+06
P08003	23	22	1860.32	Protein disulfide-isomerase A4 OS=Mus musculus GN=Pdia4 PE=1 SV=3 - [PDIA4_MOUSE]	0.224099	0.384098	0.323062	0.664688	1.50446	0.986283	1.04649	0.955576	0.256652	0.63516	1.57441	843689	729871	573619	519568	833661	448761	1.94858e+06	910007	1.24352e+06	398351	669302	771620	851157	568171	515875	674007	652426	512095
P08030	7	7	518.11	Adenine phosphoribosyltransferase OS=Mus musculus GN=Aprt PE=2 SV=2 - [APT_MOUSE]	0.139485	0.289037	0.200868	1.42127	0.703596	0.997987	0.945844	1.05726	0.182267	1.50265	0.665492	487068	235384	332704	308045	436778	443846	448478	252270	160079	180888	232193	304838	374175	398119	245625	203096	597746	553537
P08113	38	36	3289.8	Endoplasmin OS=Mus musculus GN=Hsp90b1 PE=1 SV=2 - [ENPL_MOUSE]	0.198333	0.352964	0.174535	0.565544	1.76821	0.541726	0.793022	1.261	0.698813	0.71315	1.40223	1.64785e+06	1.82363e+06	1.74857e+06	2.37501e+06	3.69799e+06	1.63873e+06	4.28648e+06	4.59058e+06	7.96359e+06	1.50329e+06	2.56524e+06	1.95691e+06	2.2656e+06	2.60622e+06	3.554e+06	2.99339e+06	2.91118e+06	1.97657e+06
P08122	2	2	94.22	Collagen alpha-2(IV) chain OS=Mus musculus GN=Col4a2 PE=2 SV=4 - [CO4A2_MOUSE]	0.141294	0.290512	0.994965	0.75694	1.32111	0.179431	1.95346	0.511912	0.209183	0.387486	2.58074	2501.82	3442.95	2556.01	3699.16	3729.03	1796.16	3717.9	2719.57	9372.78	471.083	1686.53	5448.97	2979.64	973.75	160.454	1372.03	1947.36	1640.47
P08207	2	2	146.12	Protein S100-A10 OS=Mus musculus GN=S100a10 PE=2 SV=2 - [S10AA_MOUSE]	0.662763	0.772346	0.804451	0.909526	1.09947	0.963224	1.10789	0.902613	0.652085	0.82095	1.2181	145777	199376	365507	484264	266388	320836	433631	452063	364219	263921	237390	208200	216704	284935	183117	356659	263280	303893
P08228	3	3	201.15	Superoxide dismutase [Cu-Zn] OS=Mus musculus GN=Sod1 PE=1 SV=2 - [SODC_MOUSE]	0.709669	0.808052	0.818733	1.12068	0.892315	0.978837	0.935434	1.06902	0.706497	1.19803	0.834702	365305	207733	304216	236575	160041	309288	302640	224620	104565	265865	258554	256433	362109	376545	194025	365500	142684	251568
P08249	18	18	1774.83	Malate dehydrogenase, mitochondrial OS=Mus musculus GN=Mdh2 PE=1 SV=3 - [MDHM_MOUSE]	0.101492	0.245366	0.223455	0.67453	1.48251	0.894909	1.09973	0.909311	0.105465	0.613357	1.63037	3.35063e+06	3.19305e+06	3.71165e+06	5.11274e+06	7.17121e+06	4.613e+06	8.48565e+06	4.84054e+06	1.23078e+07	3.81918e+06	5838972	4.96148e+06	2.74338e+06	4.09425e+06	5.05108e+06	4.5519e+06	2.71299e+06	5.53628e+06
P08752	6	4	370.75	Guanine nucleotide-binding protein G(i) subunit alpha-2 OS=Mus musculus GN=Gnai2 PE=1 SV=5 - [GNAI2_MOUSE]	0.0340566	0.13351	0.0336121	1.6761	0.596624	0.770948	1.10216	0.907312	0.120927	1.52074	0.657574	55910.4	53474.8	49969.3	53811.4	58157.6	26157.2	18805.4	27316.4	39695	28138	30068.3	33461.2	32015.6	38939.6	47695.7	76503.8	48905.6	25847.4
P08775	8	8	457.86	DNA-directed RNA polymerase II subunit RPB1 OS=Mus musculus GN=Polr2a PE=1 SV=3 - [RPB1_MOUSE]	0.00384953	0.0430613	0.00507792	1.56689	0.638208	0.848711	1.04604	0.955985	0.0152103	1.49792	0.667592	43132	41135.2	28882.4	38267.5	41755.7	45676.3	25584.5	30287	23427	25703.5	28236	19197.4	50923.4	28611.4	37688.8	46643.7	24908.9	39560.1
P09055	9	9	541.9	Integrin beta-1 OS=Mus musculus GN=Itgb1 PE=1 SV=1 - [ITB1_MOUSE]	0.355433	0.516384	0.745251	1.04901	0.953282	0.737403	0.853708	1.17136	0.323592	1.22877	0.813824	136295	130418	105265	127931	111889	119476	55525.3	83401.7	142390	92747.4	113671	209375	109388	139684	158432	212184	106792	130106
P09103	30	27	2462.3	Protein disulfide-isomerase OS=Mus musculus GN=P4hb PE=1 SV=2 - [PDIA1_MOUSE]	0.00228563	0.0348046	0.00367679	0.382327	2.61556	0.929411	0.923694	1.08261	0.00764661	0.413911	2.41598	2.70408e+06	2.23927e+06	3.06932e+06	3.68194e+06	4.62233e+06	3.12509e+06	1.25448e+07	7.96766e+06	1.58125e+07	4.56154e+06	3.96914e+06	5.99618e+06	2.69888e+06	3.8247e+06	4.21068e+06	4.28085e+06	2.30405e+06	3.72898e+06
P09405	24	24	1941.39	Nucleolin OS=Mus musculus GN=Ncl PE=1 SV=2 - [NUCL_MOUSE]	0.100207	0.243303	0.279029	0.661135	1.51255	0.786724	1.09906	0.90987	0.0934855	0.601547	1.66238	4.7082e+06	5.86577e+06	4.05924e+06	5.04434e+06	6.49924e+06	4.53924e+06	1.19739e+07	4.34169e+06	9.27605e+06	4.87804e+06	1.14905e+07	4.4994e+06	3.76956e+06	2.96196e+06	3.84356e+06	3.88044e+06	5.39867e+06	8.0934e+06
P09411	22	20	1977.27	Phosphoglycerate kinase 1 OS=Mus musculus GN=Pgk1 PE=1 SV=4 - [PGK1_MOUSE]	0.0126263	0.0780787	0.0504063	1.7375	0.575539	0.785366	0.863389	1.15823	0.0137229	2.01242	0.496914	3.25435e+06	1.45993e+06	2.05349e+06	1.47537e+06	1.22763e+06	1.97902e+06	864258	750798	424720	2.26495e+06	1.38853e+06	896541	2.34049e+06	1.40731e+06	1.50698e+06	2.75683e+06	2.90733e+06	2.34252e+06
P09528	1	1	10.98	Ferritin heavy chain OS=Mus musculus GN=Fth1 PE=1 SV=2 - [FRIH_MOUSE]	0.285149	0.449079	0.709503	0.6679	1.49723	0.255287	0.557492	1.79375	0.676466	1.19804	0.834694	258.564	1602.88	1079.05	1053.72	642.954	564.33	1683.42	564.055	2393.78	1760.94	242.097	1143.55	938.708	1218.13	862.017	1345.39	2545.7	2420.23
P09602	1	1	42.64	Non-histone chromosomal protein HMG-17 OS=Mus musculus GN=Hmgn2 PE=1 SV=2 - [HMGN2_MOUSE]	0.000808833	0.0224433	0.000809042	0.0123333	81.0812	0.487604	0.450067	2.22189	0.00830716	0.0274033	36.492	3.68786	49.2164	15.8069	187.578	78.3719	128.041	18002.7	3425.96	12202.6	168.687	3334.81	381.72	34.974	376.448	113.041	90.9201	45.9379	366.751
P09671	5	5	433.93	Superoxide dismutase [Mn], mitochondrial OS=Mus musculus GN=Sod2 PE=1 SV=3 - [SODM_MOUSE]	0.000304966	0.0127999	0.00181235	0.452912	2.20794	0.755885	1.22706	0.814956	0.00044389	0.369103	2.70927	57471.2	41922.3	42508.2	56059.9	129542	64853.8	229951	139721	174093	83514.6	132543	106477	40704.3	47707.6	64199.9	48463.4	53583	65095.6
P09803	10	10	686.7	Cadherin-1 OS=Mus musculus GN=Cdh1 PE=1 SV=1 - [CADH1_MOUSE]	0.000622675	0.0189246	0.00278087	4.12755	0.242274	0.000993447	4.97663	0.200939	0.863009	0.829387	1.20571	294175	247193	221670	412317	59484.3	364379	77577.7	33649.1	40329	114787	29095	92011.5	51093.8	35994.2	36756.2	125097	38619	33786.1
P0C0S6	5	3	330.34	Histone H2A.Z OS=Mus musculus GN=H2afz PE=1 SV=2 - [H2AZ_MOUSE]	0.489698	0.635596	0.533998	0.793193	1.26073	0.997699	0.977408	1.02311	0.572374	0.811527	1.23224	123245	178161	122802	306149	158239	123836	117528	162438	199413	206761	347693	242566	124662	99744.3	167813	298614	133396	211605
P0C7N9	1	1	57.49	Proteasome assembly chaperone 4 OS=Mus musculus GN=Psmg4 PE=1 SV=1 - [PSMG4_MOUSE]	0.330614	0.491449	0.454346	0.636469	1.57117	0.354285	0.637466	1.56871	0.97963	0.998437	1.00157	2247.85	993.871	1045.78	697.426	1015.9	138.475	2066.71	535.525	688.882	3489.25	1667.93	1197.58	3060.34	1875.68	924.455	1551	693.439	1525.87
P0C872	1	1	22.96	JmjC domain-containing protein 7 OS=Mus musculus GN=Jmjd7 PE=2 SV=1 - [JMJD7_MOUSE]	0.00392177	0.0436067	0.0158542	1.75541	0.569669	0.838505	0.861328	1.161	0.00508576	2.03802	0.490672	42717.2	44786.7	30007.7	29733.2	25309.4	38410.5	30233.4	16212	13818.7	18753	17777.6	23385.2	70183.5	34103.6	29155.1	22081.6	47226	42179.8
P10107	21	19	2200.97	Annexin A1 OS=Mus musculus GN=Anxa1 PE=1 SV=2 - [ANXA1_MOUSE]	0.0843286	0.222022	0.0924581	0.345476	2.89456	0.180548	0.499055	2.00379	0.919812	0.69226	1.44454	894285	527239	1.83694e+06	689930	1.33102e+06	803937	1.81344e+06	2.19467e+06	3.2458e+06	6.90801e+06	406030	3.0407e+06	2.88518e+06	2.34897e+06	2.31638e+06	958770	2.45262e+06	1.22782e+06
P10126	18	18	1504.83	Elongation factor 1-alpha 1 OS=Mus musculus GN=Eef1a1 PE=1 SV=3 - [EF1A1_MOUSE]	0.206693	0.363364	0.578569	1.11848	0.894069	0.675699	0.897155	1.11464	0.181318	1.2467	0.802118	8.90932e+06	9.23559e+06	8.78816e+06	7.82905e+06	5.43793e+06	8.62245e+06	7.28161e+06	7.82153e+06	4.7577e+06	8.85576e+06	4.98406e+06	9.95004e+06	9.05559e+06	8.91327e+06	8.16826e+06	7.35484e+06	1.18561e+07	9.07117e+06
P10287	1	1	118.19	Cadherin-3 OS=Mus musculus GN=Cdh3 PE=2 SV=2 - [CADH3_MOUSE]	0.2996	0.463238	0.86957	0.0268246	37.2792	0.542052	#DIV/0!	0	0.282927	0	#DIV/0!	0	202.084	0	687.943	0	0	30933.8	2245.74	0	0	0	0	0	0	0	0	0	0
P10404	3	3	295.88	MLV-related proviral Env polyprotein OS=Mus musculus PE=1 SV=3 - [ENV1_MOUSE]	0.450939	0.603341	0.418731	0.313495	3.18984	0.78699	0.62867	1.59066	0.805375	0.498665	2.00535	31877	483.267	6292.58	27786.2	11510.1	17392.8	159839	1459.88	40997.7	26330.8	32078.8	43419.5	28793.3	2027.49	12773	75363	15223.3	17476.8
P10493	7	7	387.16	Nidogen-1 OS=Mus musculus GN=Nid1 PE=1 SV=2 - [NID1_MOUSE]	0.0913917	0.230161	0.806968	0.875073	1.14276	0.0871491	2.86001	0.349649	0.249186	0.305969	3.26831	16520.7	10380.6	16787.4	32487.9	50841.4	16833	15346.7	85545.5	45873.2	6080.41	5942.72	5598.84	16948.5	16845.6	4190.14	4327.49	3776.49	4209.23
P10518	2	2	166.26	Delta-aminolevulinic acid dehydratase OS=Mus musculus GN=Alad PE=1 SV=1 - [HEM2_MOUSE]	0.575111	0.701931	0.642368	0.285063	3.508	0.621415	0.464342	2.15358	0.99934	0.613907	1.62891	2939.39	3220.16	2262.01	364.848	901.805	2706.99	17347.4	12911.4	7290.79	1304.87	116.751	4511.04	7175.09	8033.64	7033.67	1400.81	1666.32	1384.56
P10605	9	9	820.63	Cathepsin B OS=Mus musculus GN=Ctsb PE=1 SV=2 - [CATB_MOUSE]	0.993792	0.995408	0.994344	1.07468	0.930507	0.99994	1.04998	0.952402	0.995443	1.02353	0.97701	227227	175784	349183	185540	490068	161148	329882	317823	202533	280736	179893	167662	306712	260084	296364	241018	284888	124253
P10630	14	1	1128.74	Eukaryotic initiation factor 4A-II OS=Mus musculus GN=Eif4a2 PE=2 SV=2 - [IF4A2_MOUSE]	0.220832	0.380616	0.196549	0.40411	2.47457	0.550764	0.671261	1.48973	0.733299	0.602016	1.66108	1584.64	2293	3769.04	5662.48	1578.84	1881.32	3649.09	19759.7	3297.99	4555.66	1579.95	8654.47	2287.36	7693.36	5151.28	4867.79	3019.13	1962.89
P10639	7	7	655.3	Thioredoxin OS=Mus musculus GN=Txn PE=1 SV=3 - [THIO_MOUSE]	0.238204	0.400587	0.870971	1.03661	0.964687	0.456978	0.768542	1.30117	0.227271	1.34879	0.741403	867495	663863	706671	537366	621368	532017	879905	974933	314648	429302	659755	531502	1.01729e+06	1.2745e+06	698552	489383	862793	769469
P10648	3	3	129.47	Glutathione S-transferase A2 OS=Mus musculus GN=Gsta2 PE=1 SV=3 - [GSTA2_MOUSE]	0.0119588	0.0758101	0.0432735	4.70337	0.212613	0.0138283	5.78924	0.172734	0.830911	0.812433	1.23087	200167	64536.6	35984.2	134107	22874.6	405354	65119.3	13264.8	29767.5	35659	22899.6	16780.4	27669.2	18972.4	12862.3	64056	13654.8	11859
P10649	6	5	393.79	Glutathione S-transferase Mu 1 OS=Mus musculus GN=Gstm1 PE=1 SV=2 - [GSTM1_MOUSE]	0.164435	0.317061	0.165521	2.1004	0.4761	0.323132	1.80278	0.5547	0.901127	1.16509	0.858302	47351.9	22626.6	31494.4	32627.8	41953.2	152589	24136.9	38119.5	15415	14530	27452.9	36812.6	47748.4	26882.2	19744.8	13909.1	29377.9	44635.7
P10711	2	2	108.12	Transcription elongation factor A protein 1 OS=Mus musculus GN=Tcea1 PE=1 SV=2 - [TCEA1_MOUSE]	0.261859	0.425293	0.987203	0.984696	1.01554	0.29517	0.741025	1.34948	0.365244	1.32883	0.752542	11506.7	20508.3	11770.2	13355	8002.33	12836.9	17529.7	12685.6	7916.1	13544.8	13243.6	14271.6	24493.9	12066.8	19210.3	9491.48	16762.7	23206.5
P10810	4	4	293.75	Monocyte differentiation antigen CD14 OS=Mus musculus GN=Cd14 PE=1 SV=1 - [CD14_MOUSE]	0.221966	0.381717	0.204819	2.43216	0.411157	0.81809	0.904264	1.10587	0.478425	2.68966	0.371795	28654.2	16926.4	24684.3	8013.51	6879.69	9156.86	4164.84	9132.46	9061.99	9893.99	2486.36	4038.59	7603.1	10474.7	10289.6	60928.5	13442.2	1562.17
P10852	5	5	230.83	4F2 cell-surface antigen heavy chain OS=Mus musculus GN=Slc3a2 PE=1 SV=1 - [4F2_MOUSE]	0.183784	0.335938	0.15956	0.615882	1.62369	0.635577	0.809131	1.23589	0.571724	0.761164	1.31378	27058.5	32245.5	21664	41634.6	33744	28010.1	33387.9	25072.7	49916.1	33167.6	90399.2	67394.2	26348.1	38719.7	44096.5	54363	23505.2	40812.8
P10853	7	2	727.5	Histone H2B type 1-F/J/L OS=Mus musculus GN=Hist1h2bf PE=1 SV=2 - [H2B1F_MOUSE]	0.103689	0.24853	0.192476	0.643198	1.55473	0.956109	1.04909	0.953207	0.119288	0.613101	1.63105	536567	1.41026e+06	821549	1.70267e+06	955625	653802	956388	947343	1.78215e+06	1.72546e+06	2.16561e+06	1.87655e+06	733405	598008	1.1271e+06	1.66996e+06	408886	1.25859e+06
P10922	4	3	210.43	Histone H1.0 OS=Mus musculus GN=H1f0 PE=2 SV=4 - [H10_MOUSE]	0.0608949	0.185373	0.214539	0.350151	2.85591	0.723151	1.08205	0.924175	0.0555853	0.3236	3.09023	5101.78	6933.98	7699.12	12924.2	6324.79	6981.17	16720.5	34120.5	43695.6	17208.3	2665.26	16861.9	3897.42	4467.74	5526.31	19344.4	1257.73	7986.13
P10923	5	5	366.66	Osteopontin OS=Mus musculus GN=Spp1 PE=1 SV=1 - [OSTP_MOUSE]	0.0102062	0.0692403	0.0128753	3.717	0.269034	0.879497	1.08183	0.924358	0.0334199	3.43584	0.29105	47228.6	48735.5	75341.9	33979.1	201385	35845.6	21201	24494.3	14549.9	21371.8	19175.2	18259.6	34916	44814.2	36341.1	221405	38270.9	33295
P11031	1	1	62.8	Activated RNA polymerase II transcriptional coactivator p15 OS=Mus musculus GN=Sub1 PE=1 SV=3 - [TCP4_MOUSE]	0.00340817	0.0418214	0.003932	0.584767	1.71008	0.73869	0.883264	1.13216	0.0175767	0.662052	1.51046	24771.4	25668.6	18496.7	19844	16901.6	19113.8	28472.7	28394.8	29738.6	35311.3	45491.6	46002.8	23125.3	14822.5	25076.2	28595.7	32089.5	17580.4
P11087	13	13	573.29	Collagen alpha-1(I) chain OS=Mus musculus GN=Col1a1 PE=1 SV=4 - [CO1A1_MOUSE]	0.00816123	0.0620413	0.00994973	0.106564	9.384	0.843329	0.64513	1.55008	0.0300616	0.165183	6.0539	10632	11252.5	9833.56	7013.72	10539	10553.6	64780.7	98481.8	37371	11191.3	333109	16459.4	15321.3	36170.9	16492.5	7789.29	5444	11514.5
P11103	6	6	480.98	Poly [ADP-ribose] polymerase 1 OS=Mus musculus GN=Parp1 PE=1 SV=3 - [PARP1_MOUSE]	0.00177333	0.0308579	0.0024483	0.388669	2.57288	0.831107	0.842041	1.18759	0.00786772	0.46158	2.16647	18564.7	24777.6	25988.5	21768.3	22267.7	12934.6	53816.9	38773.6	39021.4	34514.2	106172	52661.1	25088.1	11174.6	24474.1	37326	18831.9	33099.7
P11152	2	2	73.45	Lipoprotein lipase OS=Mus musculus GN=Lpl PE=1 SV=3 - [LIPL_MOUSE]	0.0398946	0.146585	0.0411367	0.035443	28.2143	0.824226	0.457972	2.18354	0.12261	0.0773912	12.9214	370.452	0	66.2141	0	92.4458	123.987	720.009	15664.1	809.253	458.526	259.456	515.382	170.387	0	1003.28	69.1791	172.679	10.5478
P11157	2	2	99.07	Ribonucleoside-diphosphate reductase subunit M2 OS=Mus musculus GN=Rrm2 PE=1 SV=1 - [RIR2_MOUSE]	0.348525	0.510683	0.341379	1.43694	0.695923	0.923639	1.07039	0.934241	0.546177	1.34245	0.744907	9389.65	13443.6	6771.77	17666.5	5791.14	10329.1	4822.11	1624.34	3904.45	14693.9	9999.44	9071.6	13404.9	8241.9	4210.2	5129.76	8515.03	19721.4
P11276	34	34	2142.56	Fibronectin OS=Mus musculus GN=Fn1 PE=1 SV=4 - [FINC_MOUSE]	0.14649	0.296186	0.1259	0.229113	4.36466	0.628212	0.473916	2.11008	0.496747	0.483446	2.06848	45648	30636.7	52313.1	25299.8	163479	25333.7	38118.6	545005	370080	30098.8	358769	153740	59711.2	111788	368131	38245.6	127672	17595.1
P11404	2	2	110.22	Fatty acid-binding protein, heart OS=Mus musculus GN=Fabp3 PE=1 SV=5 - [FABPH_MOUSE]	0.0653031	0.192564	0.420365	0.014373	69.575	0.431384	1.35359	0.738777	0.0530977	0.0106184	94.1759	16.9421	14.9926	8.58274	49.9433	80.2333	109.762	18978.7	138.446	94.3973	105.365	192.375	3.39858	95.196	0.0170876	0	100.055	9.242	2.68429
P11438	2	2	173.8	Lysosome-associated membrane glycoprotein 1 OS=Mus musculus GN=Lamp1 PE=1 SV=2 - [LAMP1_MOUSE]	0.79279	0.864218	0.9609	0.802635	1.2459	0.911043	1.07879	0.926967	0.777455	0.744016	1.34406	7881.57	10230.7	15240	14470	18684.7	14491.4	10128	4299.11	20530.7	12846.4	21643.2	31468	13025.6	6364.51	20386.2	17164.2	7246.77	10895.5
P11440	13	12	777.59	Cyclin-dependent kinase 1 OS=Mus musculus GN=Cdk1 PE=1 SV=3 - [CDK1_MOUSE]	0.00202625	0.032742	0.0889607	1.37752	0.725941	0.122253	0.733521	1.36329	0.00143612	1.87796	0.532493	165527	156632	189026	140878	104364	118039	75036.2	108682	78394.2	148939	105928	117831	236592	191233	171257	123755	261105	208206
P11499	39	23	3986.07	Heat shock protein HSP 90-beta OS=Mus musculus GN=Hsp90ab1 PE=1 SV=3 - [HS90B_MOUSE]	0.0897466	0.228773	0.994493	0.992449	1.00761	0.143169	0.663744	1.50661	0.120602	1.49523	0.668793	5.28664e+06	5.27399e+06	6.38557e+06	4.32734e+06	4.71693e+06	4.91141e+06	5.17215e+06	6.62643e+06	3.75523e+06	5.59774e+06	3.37434e+06	6.61108e+06	1.0143e+07	1.02445e+07	7.75216e+06	3.73954e+06	5.09736e+06	9.58039e+06
P11679	36	32	3200.37	Keratin, type II cytoskeletal 8 OS=Mus musculus GN=Krt8 PE=1 SV=4 - [K2C8_MOUSE]	0.436084	0.59091	0.503908	1.88946	0.529251	0.498397	1.47361	0.678605	0.999949	1.2822	0.779911	1.62169e+06	2.85056e+06	2.81863e+06	2.41429e+06	192044	3.01128e+06	662603	731917	1.18968e+06	3.23029e+06	186098	831251	962867	536609	1.06557e+06	5.49684e+06	176463	521426
P11688	3	3	179.31	Integrin alpha-5 OS=Mus musculus GN=Itga5 PE=1 SV=3 - [ITA5_MOUSE]	0.0820603	0.218638	0.275689	0.390143	2.56316	0.0734785	0.200823	4.9795	0.714665	1.94272	0.514743	1078.8	347.949	1662.35	661.21	2504.36	954.796	439.128	3078.95	6879.07	2065.87	3982.07	2033.96	3429.86	21139.6	6010.77	2852.64	1234.64	1232.1
P11983	21	20	1927.3	T-complex protein 1 subunit alpha OS=Mus musculus GN=Tcp1 PE=1 SV=3 - [TCPA_MOUSE]	0.319257	0.482488	0.959169	0.970621	1.03027	0.329364	0.850671	1.17554	0.470464	1.14101	0.87642	835666	742238	699114	717345	641120	606967	665799	750116	634449	721441	928854	670205	917865	776928	669080	584588	1.09488e+06	943840
P12023	4	4	136.81	Amyloid beta A4 protein OS=Mus musculus GN=App PE=1 SV=3 - [A4_MOUSE]	8.34e-05	0.00815864	0.000462741	0.180308	5.54605	0.818527	1.35499	0.738014	0.000147192	0.13307	7.51484	901.291	4702.93	4617.44	7785.69	3900.92	4730.48	24673.3	13577.4	58937.6	12325.7	13545.3	24680.6	3351.93	2345.81	3968.36	5723.13	2393.91	1876.62
P12367	4	3	274.62	cAMP-dependent protein kinase type II-alpha regulatory subunit OS=Mus musculus GN=Prkar2a PE=1 SV=2 - [KAP2_MOUSE]	0.403734	0.561414	0.71057	1.10229	0.907201	0.374022	1.16014	0.861963	0.82937	0.950134	1.05248	20521.1	14385.2	17181.3	17173.1	17823.9	18990.9	16108.9	20508.7	15238	17597.6	11698.3	15080.3	7980.69	16796.4	13455.6	17831.1	20539.5	14829.9
P12382	5	4	328.39	6-phosphofructokinase, liver type OS=Mus musculus GN=Pfkl PE=1 SV=4 - [K6PL_MOUSE]	0.0119692	0.0758101	0.0244997	3.00092	0.333231	0.996598	1.0153	0.984926	0.0209935	2.95569	0.338331	76162.8	25926.4	40039.4	15299.4	12382.9	19411.5	7637.83	11734.3	6741.47	6903.35	19041.1	10996.7	39683.9	21138.6	18210.1	15653.2	71981.1	19703.2
P12388	5	5	396.45	Plasminogen activator inhibitor 2, macrophage OS=Mus musculus GN=Serpinb2 PE=2 SV=1 - [PAI2_MOUSE]	0.33077	0.491449	0.838631	1.14075	0.876618	0.612818	0.0674316	14.8298	0.306595	16.9171	0.0591117	2009.21	2252.97	2053.13	1658.06	925.561	827.974	2166.85	1870.41	418.318	2510.49	107.281	1453.44	850.406	18839.8	478.98	1365.91	121522	1191.58
P12787	3	3	141.04	Cytochrome c oxidase subunit 5A, mitochondrial OS=Mus musculus GN=Cox5a PE=1 SV=2 - [COX5A_MOUSE]	0.948906	0.965202	0.999728	0.980818	1.01956	0.954408	0.821917	1.21667	0.960939	1.19333	0.837992	12502.1	15097.9	12356.9	17019.7	10520.6	6545.21	20052.2	6604.06	12708.2	12027.6	14360.9	9737.47	11445.9	5911.76	18412.3	34131.8	10597.2	9586.04
P12815	2	2	113.53	Programmed cell death protein 6 OS=Mus musculus GN=Pdcd6 PE=1 SV=2 - [PDCD6_MOUSE]	0.400236	0.559095	0.992334	0.968132	1.03292	0.502328	0.79429	1.25899	0.436263	1.21887	0.820435	6916.46	6700.15	9654.93	5551.91	7063.45	6180.38	7066.71	8433.3	2789.19	9385.61	6720.34	9056.84	9132.43	7791.98	5900.45	6973.16	11733.2	11430.9
P12970	14	14	1268	60S ribosomal protein L7a OS=Mus musculus GN=Rpl7a PE=2 SV=2 - [RL7A_MOUSE]	0.305042	0.468594	0.287724	1.19553	0.836449	0.868599	1.0422	0.959505	0.550079	1.14712	0.87175	1.20489e+06	1.75153e+06	1.19556e+06	1.25273e+06	1.04035e+06	1.25992e+06	1.10139e+06	1.05819e+06	867384	1.23214e+06	1.1503e+06	1.03542e+06	1.291e+06	895248	1.29897e+06	1.05861e+06	1.02585e+06	1.82329e+06
P13011	3	3	130.6	Acyl-CoA desaturase 2 OS=Mus musculus GN=Scd2 PE=2 SV=2 - [ACOD2_MOUSE]	0.0457828	0.157907	0.0377714	3.95996	0.252528	0.259804	1.60755	0.622063	0.526374	2.46335	0.405951	14671.9	22237.7	7298.42	35859.5	6535.37	10290.9	1242.42	2978.08	2642.49	2911.58	5914.47	8779.3	3838.69	1190.98	15197.5	30589.4	6473.88	2983.52
P13020	9	8	709.79	Gelsolin OS=Mus musculus GN=Gsn PE=1 SV=3 - [GELS_MOUSE]	0.615019	0.731939	0.770651	0.913348	1.09487	0.957994	0.901645	1.10908	0.60423	1.01298	0.987187	68176.4	74743.5	132660	51323	111290	71583.1	37590.6	70938.2	48717.2	316221	39702.6	44970.7	71519.7	66859.1	72335.3	75019.8	176937	102714
P13439	9	8	666.51	Uridine 5'-monophosphate synthase OS=Mus musculus GN=Umps PE=2 SV=3 - [UMPS_MOUSE]	0.16418	0.317036	0.94366	1.051	0.951472	0.290376	0.678985	1.47279	0.17568	1.5479	0.646035	72192.6	50061.8	57792.5	59131.9	46017.3	70282.4	57548.3	59211.6	32444.8	62162.1	66762.7	60098.4	78897.7	85726.6	52335.7	47591.9	180855	78137.5
P13595	4	4	290.97	Neural cell adhesion molecule 1 OS=Mus musculus GN=Ncam1 PE=1 SV=3 - [NCAM1_MOUSE]	0.00885684	0.063645	0.00866462	0.255789	3.90948	0.656122	0.614617	1.62703	0.0494158	0.416176	2.40283	4871.06	6273.3	12566	1468.17	8624.21	1362.89	28862.3	15580.4	30762.5	19040.3	26823.2	16410.6	3138.94	10684.2	22793.7	4332.21	14627.2	1639.29
P13707	2	1	165.55	Glycerol-3-phosphate dehydrogenase [NAD(+)], cytoplasmic OS=Mus musculus GN=Gpd1 PE=1 SV=3 - [GPDA_MOUSE]	0.866301	0.912	0.908873	0.837773	1.19364	0.871009	0.651669	1.53452	0.996004	1.28558	0.777859	277.223	2492.83	0	0	163.92	250.16	0	240.057	0	3286.16	274.503	0	0	295.965	0	4538.4	51.761	0
P13864	15	15	672.56	DNA (cytosine-5)-methyltransferase 1 OS=Mus musculus GN=Dnmt1 PE=1 SV=5 - [DNMT1_MOUSE]	0.493029	0.63827	0.471228	0.746051	1.34039	0.720498	0.807085	1.23903	0.907998	0.924378	1.08181	31637.7	54224.7	36385.4	69706.9	44943	24462.4	27444.2	55325.1	61892.3	96481.8	52930.2	56250.9	23892.6	51740.3	47767.5	96544.6	41290.2	62597.1
P14069	2	2	59.47	Protein S100-A6 OS=Mus musculus GN=S100a6 PE=1 SV=3 - [S10A6_MOUSE]	0.170399	0.323459	0.209872	2.72523	0.366941	0.24625	2.18074	0.458561	0.994141	1.24968	0.800202	175825	44675.8	34641.2	42572.1	13586	132114	38376.9	59883.9	27317.7	16978.4	7308.44	12841.4	114281	30093.3	14920.9	10250.6	22008.3	11778
P14094	4	4	152.11	Sodium/potassium-transporting ATPase subunit beta-1 OS=Mus musculus GN=Atp1b1 PE=1 SV=1 - [AT1B1_MOUSE]	0.314374	0.477216	0.454233	1.33897	0.746844	0.329614	1.52208	0.656994	0.967354	0.879693	1.13676	29674.2	44774.6	24859.1	20720.4	16357	26662.7	3186.13	28534.1	39614.3	13472.9	15130.8	21833.4	13516.5	7274.02	40843.6	6030.72	24200.9	15255.8
P14115	5	4	222.12	60S ribosomal protein L27a OS=Mus musculus GN=Rpl27a PE=2 SV=5 - [RL27A_MOUSE]	0.0189798	0.0948477	0.0352879	1.38815	0.720386	0.999192	0.982787	1.01751	0.0327711	1.41246	0.707986	429803	546965	363891	388544	331656	448403	293082	348407	210727	331787	314474	309159	445028	292973	382129	367735	451757	613588
P14131	10	10	604.81	40S ribosomal protein S16 OS=Mus musculus GN=Rps16 PE=2 SV=4 - [RS16_MOUSE]	0.00145329	0.0293987	0.00360583	1.58603	0.630504	0.998601	0.998596	1.00141	0.00326005	1.58826	0.629619	725020	1.03098e+06	558493	651793	594158	643708	482435	426341	312586	477845	468870	482660	737250	547820	702474	533364	808464	880694
P14148	15	14	888.66	60S ribosomal protein L7 OS=Mus musculus GN=Rpl7 PE=2 SV=2 - [RL7_MOUSE]	0.0624078	0.187563	0.0867952	1.36202	0.734204	0.992726	1.00261	0.997399	0.106575	1.35848	0.736119	834594	1.26287e+06	775706	769933	691520	976360	649548	668972	465654	710688	677450	727036	946036	599380	1.01629e+06	711398	735540	1.28853e+06
P14152	7	7	452.41	Malate dehydrogenase, cytoplasmic OS=Mus musculus GN=Mdh1 PE=1 SV=3 - [MDHC_MOUSE]	0.17444	0.327476	0.615297	0.878151	1.13876	0.150778	0.774828	1.29061	0.57149	1.13335	0.882341	429498	275760	381979	257910	279173	287677	468501	412627	222802	359308	335780	378281	523563	426885	394556	285374	461988	375273
P14206	13	13	1301.36	40S ribosomal protein SA OS=Mus musculus GN=Rpsa PE=1 SV=4 - [RSSA_MOUSE]	0.298094	0.462302	0.528529	0.904494	1.10559	0.881395	1.02227	0.978214	0.283886	0.884789	1.13021	2.36999e+06	2.62101e+06	2.23936e+06	2.41862e+06	2.39133e+06	2.24796e+06	3.31332e+06	2.52992e+06	2.34961e+06	2.79572e+06	2.47547e+06	2.33294e+06	2.1197e+06	2.21842e+06	2.05981e+06	1.9156e+06	2.19821e+06	3.46526e+06
P14211	20	20	1347.19	Calreticulin OS=Mus musculus GN=Calr PE=1 SV=1 - [CALR_MOUSE]	0.00710923	0.0587036	0.0137712	0.415252	2.40817	0.999286	1.01453	0.985681	0.0147927	0.409306	2.44316	1.36977e+06	1.53781e+06	1.76244e+06	2.56848e+06	2.98159e+06	2.20402e+06	8.10081e+06	4.30742e+06	8.975e+06	1.79552e+06	2.97431e+06	3.76638e+06	1.7573e+06	1.7165e+06	2.47995e+06	2.14109e+06	1.63774e+06	2.51363e+06
P14576	1	1	25.05	Signal recognition particle 54 kDa protein OS=Mus musculus GN=Srp54 PE=1 SV=2 - [SRP54_MOUSE]	0.642297	0.755191	0.626524	0.860452	1.16218	0.805676	0.901277	1.10954	0.950022	0.954704	1.04745	9414.87	9360.22	9547.09	8155.27	7848.65	8692.52	10583.1	15700.2	6931.46	8877.58	8493.44	11031.4	9617.76	10179	9736.97	7882.71	14401.8	7007.86
P14602	8	8	576.43	Heat shock protein beta-1 OS=Mus musculus GN=Hspb1 PE=1 SV=3 - [HSPB1_MOUSE]	0.00949685	0.0670879	0.0137772	0.113587	8.80383	0.945563	0.820991	1.21804	0.0258767	0.138353	7.22786	29237.2	33516.5	122745	23571.6	25832	249836	1.01908e+06	1.29639e+06	780024	350632	29900.9	791529	44683.7	130459	285582	22849.8	19867.5	86988.2
P14685	14	14	877.35	26S proteasome non-ATPase regulatory subunit 3 OS=Mus musculus GN=Psmd3 PE=1 SV=3 - [PSMD3_MOUSE]	0.00248688	0.0357085	0.00570631	1.4884	0.671864	0.999681	0.978782	1.02168	0.00543772	1.52066	0.657609	326550	264659	268578	275196	329901	309373	203416	223546	136162	186043	240028	202865	336072	289147	293496	185824	334415	373765
P14733	12	10	801.11	Lamin-B1 OS=Mus musculus GN=Lmnb1 PE=1 SV=3 - [LMNB1_MOUSE]	0.012119	0.0760211	0.0160793	0.371803	2.6896	0.916954	0.759292	1.31702	0.0350562	0.48967	2.04219	36420.1	49913.6	26163.2	55987	43363.1	45466.9	64180.1	77196.3	211924	76535.9	121144	141091	38027.9	36410.5	65152	122463	15556.5	61276.3
P14824	24	23	1816.16	Annexin A6 OS=Mus musculus GN=Anxa6 PE=1 SV=3 - [ANXA6_MOUSE]	0.0362143	0.138387	0.46218	0.558953	1.78906	0.0291967	0.288719	3.46358	0.251805	1.93598	0.516535	120376	101594	284409	83371.5	195572	56253.5	133436	163991	96374.9	127139	356381	628305	1.08367e+06	702517	281261	116710	333117	397592
P14869	10	10	990.07	60S acidic ribosomal protein P0 OS=Mus musculus GN=Rplp0 PE=1 SV=3 - [RLA0_MOUSE]	0.112481	0.260091	0.415711	1.20879	0.827275	0.623857	0.877418	1.13971	0.0960604	1.37767	0.725866	1.92828e+06	1.92738e+06	1.68807e+06	980540	1.2534e+06	1.45698e+06	1.16481e+06	1.47898e+06	733548	1.71251e+06	1.30764e+06	1.2421e+06	1.61119e+06	1.29943e+06	1.62168e+06	1.56145e+06	2.17105e+06	2.26001e+06
P14873	13	10	961.78	Microtubule-associated protein 1B OS=Mus musculus GN=Map1b PE=1 SV=2 - [MAP1B_MOUSE]	0.405317	0.563098	0.650506	1.37802	0.725678	0.384209	1.47062	0.679984	0.887976	0.937032	1.0672	19310	60402.1	68914.7	84472.8	95765.6	52532.8	30475	38268.4	42913.2	69085	31566.1	64464.5	23400.9	58757.4	17325.9	31568.2	64298.1	63994
P14901	2	2	84.3	Heme oxygenase 1 OS=Mus musculus GN=Hmox1 PE=1 SV=1 - [HMOX1_MOUSE]	0.000151058	0.0108031	0.000854506	0.0995038	10.0499	0.796228	1.22707	0.814952	0.000246085	0.0810909	12.3318	310.855	1334.03	854.055	1004.66	1095.45	721.37	4220.78	7176.6	32120.3	1994.78	4833.01	3124.07	618.181	396.654	1074.05	407.423	352.779	1486.8
P15066	1	1	138.16	Transcription factor jun-D OS=Mus musculus GN=Jund PE=1 SV=1 - [JUND_MOUSE]	0.00508135	0.04877	0.0610888	0.47175	2.11977	0.379766	1.60921	0.621422	0.00411657	0.293156	3.41115	2802.84	873.86	2703.26	2686.3	3214.55	711.888	4844.8	3958.96	9161.88	3817.58	3230.74	2527.51	648.664	1338.65	1906.44	2407.56	571.384	1201.25
P15105	4	4	244.97	Glutamine synthetase OS=Mus musculus GN=Glul PE=1 SV=6 - [GLNA_MOUSE]	0.000951182	0.0244137	0.0182067	4.0268	0.248336	0.00077328	6.76235	0.147878	0.280932	0.595473	1.67934	45429.7	18315.1	15515.9	16892.2	5116.02	74878.7	10601.3	7727.56	7368.93	7272.64	5146.69	5626.72	2742.05	4354.55	4211.08	7127.1	5013.4	2600.11
P15116	7	6	295.69	Cadherin-2 OS=Mus musculus GN=Cdh2 PE=1 SV=2 - [CADH2_MOUSE]	0.00106271	0.0259773	0.00645208	0.301051	3.3217	0.70956	1.19954	0.833651	0.00131195	0.250972	3.98452	64154.9	55329.5	53106	67793.1	49010.7	53447.5	297994	103968	442950	112541	61108.3	120256	40816.2	45019.5	35688	77915.5	49598	36773.3
P15379	2	2	144.85	CD44 antigen OS=Mus musculus GN=Cd44 PE=1 SV=3 - [CD44_MOUSE]	0.229574	0.391089	0.249099	0.512844	1.94991	0.353074	0.649716	1.53913	0.968166	0.789335	1.26689	34081.2	46931.7	46959.6	60684.2	91924.4	45609.3	94957.6	55029.5	252621	102802	27103.1	103529	62480.7	120578	85800.3	115311	71853.6	46026.5
P15532	11	5	849.17	Nucleoside diphosphate kinase A OS=Mus musculus GN=Nme1 PE=1 SV=1 - [NDKA_MOUSE]	0.0878956	0.226543	0.691577	0.898723	1.11269	0.0774624	0.759266	1.31706	0.304097	1.18367	0.844828	443557	310221	384730	266066	383146	486827	629898	384272	329247	411773	323924	451752	556780	497657	441079	408826	612117	479259
P15626	3	2	207.02	Glutathione S-transferase Mu 2 OS=Mus musculus GN=Gstm2 PE=1 SV=2 - [GSTM2_MOUSE]	0.121988	0.269745	0.103018	0.368332	2.71494	0.502787	0.617856	1.6185	0.552885	0.596145	1.67744	5188.27	1106.42	1203.48	761.064	2822.36	4147.36	3792.13	15404	5924.34	1396.65	9369.93	5458.6	3709.24	5641.98	3936.55	1089.71	8442.01	1828.56
P15864	5	1	441.2	Histone H1.2 OS=Mus musculus GN=Hist1h1c PE=1 SV=2 - [H12_MOUSE]	0.122324	0.269745	0.227584	0.264331	3.78313	0.945722	0.777505	1.28617	0.135319	0.339974	2.9414	1135.83	4472.37	1929.98	1582.47	693.292	509.536	5326.29	3371.99	16589.1	10633.2	1021.91	2112.67	1353.83	737.591	1980.41	7452.68	58.8937	1694.3
P16045	9	9	873.1	Galectin-1 OS=Mus musculus GN=Lgals1 PE=1 SV=3 - [LEG1_MOUSE]	0.179504	0.331458	0.571856	1.20703	0.828481	0.626125	0.662119	1.5103	0.155522	1.82298	0.548553	1.52501e+06	1.7226e+06	2.33078e+06	1.19444e+06	1.92626e+06	1.61728e+06	1.15221e+06	2.56319e+06	758606	531093	2.18837e+06	1.35345e+06	2.70895e+06	4.48007e+06	1.62673e+06	776732	2.09448e+06	3.89387e+06
P16056	2	1	111.8	Hepatocyte growth factor receptor OS=Mus musculus GN=Met PE=1 SV=1 - [MET_MOUSE]	0.0112095	0.0731469	0.322605	0.705891	1.41665	0.145689	1.67663	0.596436	0.00860636	0.421018	2.37519	658.336	801.355	438.427	1150.22	308.739	851.233	1197.82	995.05	554.308	884.04	1523.13	807.361	276.69	492.438	414.889	557.697	159.571	608.704
P16110	7	7	563.43	Galectin-3 OS=Mus musculus GN=Lgals3 PE=1 SV=3 - [LEG3_MOUSE]	0.01914	0.0952364	0.0152885	2.4129	0.414439	0.16609	1.81171	0.551966	0.426249	1.33184	0.750842	177969	329927	228346	177127	93700.7	243018	50756.5	41046.3	30154.9	198173	138097	59857.2	66225.7	58809.7	145958	211534	86793.6	120684
P16254	1	1	107.6	Signal recognition particle 14 kDa protein OS=Mus musculus GN=Srp14 PE=1 SV=1 - [SRP14_MOUSE]	0.0255542	0.111439	0.0336694	0.737173	1.35653	0.949066	0.950185	1.05243	0.0605185	0.775821	1.28896	16234.9	14290.7	17643	19349.7	16393.6	13288.3	27931.8	20813.4	20533.6	21546.7	23421	17609	15076.2	13455.2	11899.7	20465.6	22105.3	19294.2
P16332	10	10	564.61	Methylmalonyl-CoA mutase, mitochondrial OS=Mus musculus GN=Mut PE=2 SV=2 - [MUTA_MOUSE]	0.456293	0.606552	0.779619	0.797159	1.25446	0.818196	1.13196	0.883422	0.424392	0.704227	1.42	70284.3	56440.5	57099.6	65446.1	100746	90348.4	163197	92493.1	116389	35684.1	61416.6	83238	70480.7	60438.9	92642.6	54134.1	41889.6	69441.9
P16546	76	75	6164.68	Spectrin alpha chain, non-erythrocytic 1 OS=Mus musculus GN=Sptan1 PE=1 SV=4 - [SPTN1_MOUSE]	0.0015586	0.0298167	0.0112762	0.525743	1.90207	0.617626	1.13313	0.88251	0.00168461	0.463973	2.1553	845438	593607	673262	897909	803952	755354	1.7011e+06	1.15189e+06	2.30646e+06	817331	1.07281e+06	1.64195e+06	622568	516790	725821	1.16802e+06	558780	440667
P16675	6	6	436.35	Lysosomal protective protein OS=Mus musculus GN=Ctsa PE=1 SV=1 - [PPGB_MOUSE]	0.0549874	0.176234	0.056029	0.65674	1.52267	0.836792	0.926057	1.07985	0.155311	0.709179	1.41008	42635.2	40198.1	59622.6	56852	99536.7	76350.8	95727.3	114804	74094.9	83956.2	64258.8	138458	62739.8	55244.3	87937.4	47355.1	60437.9	91439.3
P16858	19	18	2104.31	Glyceraldehyde-3-phosphate dehydrogenase OS=Mus musculus GN=Gapdh PE=1 SV=2 - [G3P_MOUSE]	0.0150976	0.0845089	0.0445295	2.15142	0.46481	0.899972	0.946468	1.05656	0.0189766	2.2731	0.439927	1.09513e+07	8.8737e+06	8.30524e+06	2.95711e+06	3.14767e+06	5.75687e+06	2.5336e+06	3.4268e+06	1.04907e+06	4.23818e+06	2.85969e+06	4.48128e+06	9.87722e+06	5.3882e+06	5.23511e+06	4.55441e+06	1.02299e+07	6.96902e+06
P17047	5	5	265.55	Lysosome-associated membrane glycoprotein 2 OS=Mus musculus GN=Lamp2 PE=2 SV=2 - [LAMP2_MOUSE]	0.146455	0.296186	0.137437	0.615906	1.62362	0.819518	0.89025	1.12328	0.350168	0.691835	1.44543	13841.5	19207.9	30154.7	15453.3	66093.6	14029.9	34015.5	25973.4	37699.7	32665.8	72293.9	55152.2	23428.6	13888.1	29436.8	59374.9	35491.5	16735.5
P17095	1	1	116.55	High mobility group protein HMG-I/HMG-Y OS=Mus musculus GN=Hmga1 PE=1 SV=4 - [HMGA1_MOUSE]	7.99e-05	0.00815864	9.3e-05	7.07337	0.141375	0.456497	1.46216	0.68392	0.000947878	4.83762	0.206713	35344.9	57025.1	38830	85851	78113.3	20508.1	13170.1	4523.04	3820.36	6653.49	4227.27	12234.1	40890	34700.6	29683.3	66547.6	9112.43	34960.7
P17156	10	3	921.86	Heat shock-related 70 kDa protein 2 OS=Mus musculus GN=Hspa2 PE=1 SV=2 - [HSP72_MOUSE]	0.560319	0.692251	0.999994	0.956494	1.04548	0.618986	0.792706	1.2615	0.617044	1.20662	0.828762	6340.11	5394.08	7275.52	4858.84	10520.1	6795.8	5837.75	6294.6	4080.16	6016.41	14023.2	6805.5	10540.5	6357.3	7591.7	5875.96	15531	6057.73
P17182	27	19	2782.6	Alpha-enolase OS=Mus musculus GN=Eno1 PE=1 SV=3 - [ENOA_MOUSE]	0.00103651	0.0259121	0.00670941	1.91849	0.521243	0.681052	0.833587	1.19964	0.00124123	2.30149	0.434501	6.10457e+06	4.19254e+06	4.80916e+06	3.50616e+06	3.21971e+06	3.90893e+06	1.63614e+06	2.84141e+06	1.06246e+06	2.28977e+06	2.84134e+06	2.74623e+06	5.97679e+06	6.60581e+06	3.98764e+06	2.92202e+06	6.91151e+06	4.47612e+06
P17225	9	8	978.2	Polypyrimidine tract-binding protein 1 OS=Mus musculus GN=Ptbp1 PE=1 SV=2 - [PTBP1_MOUSE]	0.193545	0.348811	0.901438	0.938545	1.06548	0.366582	1.16823	0.855997	0.192522	0.803392	1.24472	1.25311e+06	1.23958e+06	991358	1.12687e+06	947791	864183	922190	1.25637e+06	1.49915e+06	954634	1.24225e+06	968861	815538	537200	1.05344e+06	1.28503e+06	1.00508e+06	801684
P17426	8	4	495.46	AP-2 complex subunit alpha-1 OS=Mus musculus GN=Ap2a1 PE=1 SV=1 - [AP2A1_MOUSE]	0.286028	0.449848	0.778611	1.1018	0.907604	0.259149	1.23844	0.807467	0.610578	0.889669	1.12401	26012.7	31631.5	24291.9	20607.1	27414	19505.2	20957.7	26201.7	13499.9	25769.4	25050.3	24173.8	13521.8	18739.5	21040.7	36453.1	15222.1	15708.7
P17427	13	8	809.1	AP-2 complex subunit alpha-2 OS=Mus musculus GN=Ap2a2 PE=1 SV=2 - [AP2A2_MOUSE]	0.0566891	0.178348	0.26671	0.557497	1.79373	0.590235	1.15751	0.863921	0.0479476	0.481633	2.07627	38249	61504.9	39447.9	42990.5	30914	27088.4	25601.4	83629.1	51533	101136	54113.2	114832	10388.2	31221.9	43623	78912.2	19423.5	23940.4
P17439	2	2	60.28	Glucosylceramidase OS=Mus musculus GN=Gba PE=1 SV=1 - [GLCM_MOUSE]	0.0354779	0.136308	0.765421	0.723616	1.38195	0.126603	1.60683	0.622345	0.0347228	0.450338	2.22055	2579.83	1429.27	3724.54	3646.96	6273.09	7210.56	3991.54	2760.74	8873.43	5487.98	8378.16	4869.25	384.206	993.342	2255.68	9718.4	1957.01	165.494
P17563	1	1	43.92	Selenium-binding protein 1 OS=Mus musculus GN=Selenbp1 PE=1 SV=2 - [SBP1_MOUSE]	0.195611	0.350076	0.320283	6.77569	0.147586	0.211389	2.2336	0.447708	0.958324	3.03353	0.329649	3218.78	750.852	183.086	464.911	0	961.834	195.154	514.795	0	0	0	113.505	2123.92	374.047	0	0	0	0
P17665	1	1	21.59	Cytochrome c oxidase subunit 7C, mitochondrial OS=Mus musculus GN=Cox7c PE=1 SV=1 - [COX7C_MOUSE]	0.458287	0.606955	0.669649	1.32611	0.754083	0.921072	0.737312	1.35628	0.442253	1.79858	0.555995	2108.81	4839.65	1505.64	2013.52	2503.8	1252.46	661.952	960.006	2986.21	1545.37	1584.2	2988.26	2536.94	725.781	6737.9	5623.17	2038.29	1629.46
P17710	13	9	629.51	Hexokinase-1 OS=Mus musculus GN=Hk1 PE=1 SV=3 - [HXK1_MOUSE]	0.845013	0.899602	0.853318	1.058	0.945184	0.889549	1.01675	0.983525	0.996758	1.04056	0.961017	52485.5	38437.3	56697.9	61684.7	41737.6	38500	16232.3	30077.1	54461.9	62348.1	67127	43425.1	27145	23798.7	44311.7	83507.5	75965.6	30044.3
P17742	14	14	1174.11	Peptidyl-prolyl cis-trans isomerase A OS=Mus musculus GN=Ppia PE=1 SV=2 - [PPIA_MOUSE]	0.097396	0.239409	0.23298	1.38175	0.72372	0.862314	0.849823	1.17672	0.0976252	1.62593	0.615034	3.51822e+06	2.90982e+06	3.02105e+06	2.1462e+06	1.77521e+06	2.53948e+06	2.97002e+06	1.93824e+06	981133	1.62289e+06	1.98365e+06	2.01842e+06	3.3261e+06	2.59232e+06	2.16269e+06	1.70975e+06	5.93704e+06	2.99361e+06
P17751	11	11	1279.33	Triosephosphate isomerase OS=Mus musculus GN=Tpi1 PE=1 SV=4 - [TPIS_MOUSE]	0.0538755	0.1741	0.158956	1.61365	0.619714	0.818782	0.927128	1.0786	0.0539163	1.74048	0.574554	3.20106e+06	1.67188e+06	2.24286e+06	981841	986164	1.2993e+06	1.48641e+06	1.25503e+06	541777	1.18009e+06	830372	1.14088e+06	2.8403e+06	1.84208e+06	1.25832e+06	1.44033e+06	2.19067e+06	1.62752e+06
P17809	2	2	77.66	Solute carrier family 2, facilitated glucose transporter member 1 OS=Mus musculus GN=Slc2a1 PE=1 SV=4 - [GTR1_MOUSE]	0.0358	0.137144	0.136718	1.85831	0.538123	0.733079	0.813896	1.22866	0.0339962	2.28323	0.437976	14686	10531.7	6268.38	7686.55	3934.77	3745.82	2075.19	5032.22	3865.82	3130.35	6784.64	4324.56	8737.57	7221.44	7770.16	21797.9	6004.54	6034.99
P17918	15	15	1246.86	Proliferating cell nuclear antigen OS=Mus musculus GN=Pcna PE=1 SV=2 - [PCNA_MOUSE]	0.0582538	0.180869	0.499909	0.822562	1.21571	0.0476661	0.659385	1.51656	0.330952	1.24747	0.801624	911787	677859	1.04315e+06	966817	946328	981564	1.42503e+06	1.42924e+06	1.27719e+06	1.02404e+06	700778	863581	1.71356e+06	1.78317e+06	1.09391e+06	864952	1.1979e+06	1.72933e+06
P17932	2	1	91.68	Putative 60S ribosomal protein L32' OS=Mus musculus GN=Rpl32-ps PE=5 SV=2 - [RL32P_MOUSE]	0.351101	0.513338	0.320324	1.28884	0.775892	0.697421	1.16246	0.860243	0.779756	1.10871	0.901946	3764.1	4030.12	4105.79	2038.71	3338.62	3987.02	3442.3	1628.78	2145.48	3555.93	4166.1	1560.26	4182.9	3016.88	3122.31	2842.03	1588.08	3540.32
P18155	4	4	323.88	Bifunctional methylenetetrahydrofolate dehydrogenase/cyclohydrolase, mitochondrial OS=Mus musculus GN=Mthfd2 PE=1 SV=1 - [MTDC_MOUSE]	0.00989174	0.0686184	0.00817798	0.328396	3.04511	0.45171	0.644924	1.55057	0.0890586	0.5092	1.96386	26017.2	24776.7	11921.8	21619.1	31156.6	16991.9	100765	36366.1	99414.3	22629	69288.8	74962.5	18379.9	55045.1	27671.1	28958.3	16033.6	59336.6
P18242	6	6	414.86	Cathepsin D OS=Mus musculus GN=Ctsd PE=1 SV=1 - [CATD_MOUSE]	0.00671957	0.0573182	0.120287	0.701729	1.42505	0.257296	1.25502	0.796798	0.00503353	0.559136	1.78847	127221	88455	140095	120870	146714	123286	181917	110800	184137	193559	139408	254180	66181	83012.8	130643	111633	137572	65880.7
P18572	2	2	136.62	Basigin OS=Mus musculus GN=Bsg PE=1 SV=2 - [BASI_MOUSE]	0.86673	0.912	0.964614	1.04981	0.952553	0.854416	1.08978	0.91762	0.957456	0.963327	1.03807	13543.4	9600.53	7066.12	7751.75	13967.6	5047.97	8116.6	6253.06	14441.9	7756.02	13323	4383.34	12747.6	4347.13	9399.84	15590.9	4864.46	5333.66
P18608	2	2	184.77	Non-histone chromosomal protein HMG-14 OS=Mus musculus GN=Hmgn1 PE=1 SV=2 - [HMGN1_MOUSE]	0.00840411	0.0622227	0.0216295	0.346958	2.88219	0.964819	0.939585	1.0643	0.0130473	0.369267	2.70806	12388.3	27108.6	23513.2	64298.1	16990.4	17938.9	68480.2	63304.7	145730	90028.9	59583.8	40471.8	11626	22856.9	25719.1	81052.8	6275.26	25139.3
P18760	8	7	1042.48	Cofilin-1 OS=Mus musculus GN=Cfl1 PE=1 SV=3 - [COF1_MOUSE]	0.0648895	0.19162	0.331561	1.2842	0.778693	0.535877	0.831916	1.20204	0.0537013	1.54367	0.647807	2.06877e+06	2.02572e+06	2.98984e+06	1.74291e+06	1.01504e+06	1.63866e+06	905493	1.33807e+06	1.02169e+06	1.82926e+06	893561	2.95206e+06	2.0849e+06	2.26943e+06	2.10218e+06	1.84032e+06	2.55001e+06	2.95376e+06
P19001	18	15	1867.87	Keratin, type I cytoskeletal 19 OS=Mus musculus GN=Krt19 PE=1 SV=1 - [K1C19_MOUSE]	0.374105	0.534006	0.825362	1.30813	0.764448	0.345497	1.45275	0.688352	0.679932	0.900457	1.11055	1.96032e+06	1.5534e+06	1.98672e+06	1.90978e+06	105240	2.22967e+06	789831	618599	1.22163e+06	4.0242e+06	125338	670043	413124	218983	653793	5.11197e+06	67289.9	242913
P19096	73	70	5771.19	Fatty acid synthase OS=Mus musculus GN=Fasn PE=1 SV=2 - [FAS_MOUSE]	0.00310798	0.0398858	0.00389391	1.95807	0.510707	0.798484	1.09998	0.909109	0.0141287	1.7801	0.561767	3.05719e+06	2.07128e+06	1.85897e+06	1.84416e+06	1.5154e+06	2.45417e+06	891877	943555	634550	1.16738e+06	1.18554e+06	1.71475e+06	1.83535e+06	2.08527e+06	1.33155e+06	1.17521e+06	2.70429e+06	2.50599e+06
P19157	6	6	653.47	Glutathione S-transferase P 1 OS=Mus musculus GN=Gstp1 PE=1 SV=2 - [GSTP1_MOUSE]	0.0447844	0.155508	0.101488	1.82187	0.548888	0.0540685	1.68251	0.59435	0.937057	1.08283	0.923509	788495	670352	579691	486521	316294	614527	339065	311789	266758	376427	290656	312195	331854	467011	386544	110566	619898	138131
P19253	8	8	371.66	60S ribosomal protein L13a OS=Mus musculus GN=Rpl13a PE=1 SV=4 - [RL13A_MOUSE]	0.0404445	0.147769	0.0834033	1.42208	0.703196	0.968666	0.957904	1.04395	0.0534742	1.48457	0.673594	448805	706642	382834	413800	330876	455196	341107	317252	235293	397423	306097	328288	525143	312937	589488	381206	372576	677136
P19324	15	15	1299.62	Serpin H1 OS=Mus musculus GN=Serpinh1 PE=1 SV=3 - [SERPH_MOUSE]	0.112933	0.260744	0.0961063	0.332833	3.00451	0.611225	0.733648	1.36305	0.426942	0.453669	2.20425	106396	179320	201603	435857	806766	184666	754930	1.06866e+06	1.57489e+06	101003	1.72243e+06	530536	400920	392637	397408	185990	898640	334115
P19426	2	2	201.9	Negative elongation factor E OS=Mus musculus GN=Nelfe PE=1 SV=2 - [NELFE_MOUSE]	0.049539	0.166028	0.0853748	1.59701	0.626171	0.995551	0.941442	1.0622	0.0724733	1.69634	0.589504	5017	4840.89	3916.34	4292.32	2780.87	6953.56	2195.01	4895.05	1976.33	2727.45	3548.88	2065.45	9099.72	3993.23	4985.27	5364.51	3444.44	2643.03
P19536	1	1	24.56	Cytochrome c oxidase subunit 5B, mitochondrial OS=Mus musculus GN=Cox5b PE=1 SV=1 - [COX5B_MOUSE]	0.17874	0.330497	0.594253	1.34572	0.743095	0.15464	1.60147	0.624425	0.60152	0.840304	1.19005	4838.16	2026.7	1981.36	3131.31	3336.62	6168.64	655.92	1951.69	4646.78	1491.75	4665.86	2551.75	1116.45	992.788	792.686	8009.16	1762.63	740.68
P19783	2	2	55.13	Cytochrome c oxidase subunit 4 isoform 1, mitochondrial OS=Mus musculus GN=Cox4i1 PE=1 SV=2 - [COX41_MOUSE]	0.894449	0.92676	0.939506	1.06961	0.934916	0.992091	0.772415	1.29464	0.891971	1.38477	0.722143	10561.8	16786.6	5978.8	8176.53	7570.91	5017.61	16880.9	2403.61	8577.13	6611.95	7527.44	8570.68	13485.2	2705.55	17150.5	24928.3	3321.34	8439.15
P20029	30	28	3579.48	78 kDa glucose-regulated protein OS=Mus musculus GN=Hspa5 PE=1 SV=3 - [GRP78_MOUSE]	0.00487284	0.0482583	0.0049777	0.397654	2.51475	0.65311	0.863547	1.15801	0.0293385	0.460489	2.1716	2.49112e+06	2.23729e+06	2.53711e+06	3.92987e+06	6.92666e+06	3.30019e+06	1.11855e+07	1.28482e+07	1.38742e+07	3.54348e+06	6.7665e+06	5.6537e+06	3.60124e+06	4.24687e+06	5.0968e+06	5.10032e+06	3.14088e+06	3.62116e+06
P20065	1	1	126.84	Thymosin beta-4 OS=Mus musculus GN=Tmsb4x PE=1 SV=1 - [TYB4_MOUSE]	0.0613679	0.186036	0.99041	0.902049	1.10859	0.10679	1.65322	0.604879	0.0843227	0.54563	1.83274	47816.2	24048.3	36424.5	39607.3	24617.7	44408.9	68694.7	24690.8	35468.1	21512.3	60273.2	29839	18912.7	42648.9	5606.33	10762.5	16485.3	36796.2
P20108	7	7	552.91	Thioredoxin-dependent peroxide reductase, mitochondrial OS=Mus musculus GN=Prdx3 PE=1 SV=1 - [PRDX3_MOUSE]	0.10447	0.249253	0.372829	0.671021	1.49027	0.653004	1.23971	0.80664	0.0901213	0.541273	1.8475	227728	254735	243788	504144	417655	315615	835067	352601	840472	246978	279324	371939	186102	341470	367451	274433	218154	196361
P20152	45	40	4490.07	Vimentin OS=Mus musculus GN=Vim PE=1 SV=3 - [VIME_MOUSE]	0.661822	0.772126	0.91489	0.908487	1.10073	0.637094	0.821058	1.21794	0.86479	1.10648	0.903764	5.65299e+06	1.64045e+07	1.77734e+07	1.65377e+07	3.19865e+07	1.22466e+07	7.76537e+06	1.35889e+07	2.50806e+07	1.55641e+07	3.33125e+07	1.54238e+07	2.10026e+07	3.47861e+07	1.95276e+07	1.92198e+07	1.7237e+07	1.07536e+07
P20357	1	1	45.05	Microtubule-associated protein 2 OS=Mus musculus GN=Map2 PE=1 SV=2 - [MTAP2_MOUSE]	0.425546	0.581353	0.748685	0.680909	1.46863	0.816128	1.16077	0.861496	0.394083	0.5866	1.70474	506.2	699.237	704.401	1056.98	957.279	1114.05	448.582	557.364	2183.01	2440.14	719.4	1050.66	950.253	882.602	584.251	518.12	367.516	1037.6
P20664	2	2	87.37	DNA primase small subunit OS=Mus musculus GN=Prim1 PE=1 SV=1 - [PRI1_MOUSE]	0.000540294	0.0180881	0.0133465	1.60253	0.624013	0.224536	0.779406	1.28303	0.000428789	2.05609	0.486359	4548.86	3720.03	6424.8	5312.33	5884.81	3564.66	1641.49	3479.93	2679.63	3846.23	2889.48	3843.84	7958.92	5964.84	5332.77	5194.3	7758.07	5583.34
P21107	13	6	969.66	Tropomyosin alpha-3 chain OS=Mus musculus GN=Tpm3 PE=1 SV=3 - [TPM3_MOUSE]	0.115671	0.26254	0.293958	1.29294	0.773431	0.109637	1.42218	0.703145	0.816292	0.909124	1.09996	207216	180277	199349	369458	203010	294555	294640	177774	157293	183251	126055	185452	165721	170718	125086	121610	161299	277844
P21126	2	2	116.96	Ubiquitin-like protein 4A OS=Mus musculus GN=Ubl4a PE=2 SV=1 - [UBL4A_MOUSE]	0.0244761	0.109414	0.180185	1.3412	0.745604	0.47185	0.808739	1.23649	0.0198889	1.65838	0.602999	9577.31	6738.86	9599.19	5096.47	7519.04	7087.73	4852.55	7716.32	2732.88	7005.5	5461.22	6244.92	13018.5	8481.98	8498.3	6794.58	12166.1	7447.57
P21278	1	1	71.13	Guanine nucleotide-binding protein subunit alpha-11 OS=Mus musculus GN=Gna11 PE=1 SV=1 - [GNA11_MOUSE]	0.152347	0.301755	0.979385	1.05569	0.94725	0.178538	1.82948	0.546603	0.242683	0.577042	1.73298	8442.27	6038.73	2259.28	4176.14	3114.95	2118.4	2121.73	1967.48	5502.49	4181.79	8157.48	2839.4	2225.06	2243.94	2403.84	4734.59	1399.56	1286.55
P21279	2	2	120.11	Guanine nucleotide-binding protein G(q) subunit alpha OS=Mus musculus GN=Gnaq PE=1 SV=4 - [GNAQ_MOUSE]	0.0519268	0.170311	0.0644321	2.1811	0.458484	0.956017	0.823862	1.2138	0.108116	2.64741	0.377728	7088.66	4227.79	4361.74	7288.23	2955.63	5810.29	623.713	1320.9	2315.55	2892.95	2060.35	5335.3	3214.96	3285.62	4441.48	21531.4	3844.89	2198.21
P21550	10	3	1039.12	Beta-enolase OS=Mus musculus GN=Eno3 PE=1 SV=3 - [ENOB_MOUSE]	0.0189577	0.0948477	0.0451995	2.977	0.335909	0.958549	0.672352	1.48732	0.0264598	4.42773	0.225849	35032.5	10831.3	16371.9	17058.1	37343.5	30599.4	12192.4	14765.7	4352.52	3133.44	5716.92	9297.09	62236.7	73486	15392.3	7994.7	51301.4	8576.48
P21956	5	5	174.62	Lactadherin OS=Mus musculus GN=Mfge8 PE=1 SV=3 - [MFGM_MOUSE]	0.388271	0.548186	0.567543	0.798483	1.25238	0.385768	0.802044	1.24681	0.943455	0.99556	1.00446	5224.62	14979.9	9854.64	14626.9	36504.7	6896.01	14947	8391.18	14118.5	11021	26994.7	34845.5	17473.6	14249.3	15657.6	23645.9	15153.4	23648
P21981	15	15	1103.44	Protein-glutamine gamma-glutamyltransferase 2 OS=Mus musculus GN=Tgm2 PE=1 SV=4 - [TGM2_MOUSE]	0.0250796	0.110508	0.0261927	0.15791	6.33273	0.801548	0.750136	1.33309	0.0874582	0.210508	4.75041	54906.4	42834.7	66608.8	39624.3	30626.1	52597.4	479509	1.01792e+06	92176.8	46772.5	103599	78763.6	43280.8	60491.4	49248.8	49521.8	75771	104547
P21995	1	1	81.51	Embigin OS=Mus musculus GN=Emb PE=1 SV=2 - [EMB_MOUSE]	0.776183	0.85228	0.995861	1.66207	0.601659	0.83592	0.792774	1.26139	0.789352	2.09652	0.47698	0.623511	35.683	461.404	9.83934	7169.99	481.347	0	961.351	16.3265	14.5463	3437.73	478.918	1986.55	738.461	190.662	350.79	7025.1	0
P22437	4	3	182.79	Prostaglandin G/H synthase 1 OS=Mus musculus GN=Ptgs1 PE=2 SV=1 - [PGH1_MOUSE]	0.11511	0.262499	0.148405	0.474135	2.1091	0.178499	0.474246	2.10861	0.993176	0.999767	1.00023	1593.23	2974.83	3234.85	2181.69	15813.8	2852.63	5940.43	18601.5	18640.2	9059.19	3780.18	4406.47	5112.62	3144.15	15596.7	18848.9	14297.1	3414.38
P22561	1	1	25.88	Wilms tumor protein homolog OS=Mus musculus GN=Wt1 PE=1 SV=1 - [WT1_MOUSE]	0.344807	0.50644	0.335758	0.0893511	11.1918	0.916815	0.167095	5.9846	0.549399	0.534731	1.8701	0	102.447	0	198.646	180.977	0	1255.42	1979.83	1283.06	856.768	0	20.1595	0	341.521	1726.56	816.919	0	0
P22892	7	6	401.87	AP-1 complex subunit gamma-1 OS=Mus musculus GN=Ap1g1 PE=1 SV=3 - [AP1G1_MOUSE]	0.273359	0.438056	0.247418	1.17517	0.850944	0.592904	1.09883	0.910058	0.777798	1.06947	0.935043	41467.1	32932.1	42947.4	29454.9	34784.4	36017	29491.1	28929.4	24214.7	32212.9	28016.5	42303.3	38763.5	22554.7	36148.8	32551.2	34360.2	33652.8
P22907	1	1	51.88	Porphobilinogen deaminase OS=Mus musculus GN=Hmbs PE=1 SV=2 - [HEM3_MOUSE]	0.593097	0.715527	0.679656	0.994466	1.00557	0.994841	0.778568	1.28441	0.621069	1.2773	0.782901	4529.35	3054.27	3380.72	2119.72	2413.96	3797.05	8968.77	4484.99	459.69	2378.75	1025.55	2084.7	7480.24	4578.47	1495.85	1504.81	7753.89	1969.51
P23116	25	23	1471.32	Eukaryotic translation initiation factor 3 subunit A OS=Mus musculus GN=Eif3a PE=1 SV=5 - [EIF3A_MOUSE]	0.745424	0.832755	0.832302	0.951092	1.05142	0.987214	1.00994	0.990154	0.747765	0.941728	1.06188	421172	468550	495997	395901	398619	465519	386038	575755	409149	519412	398924	492532	438107	439395	488548	350926	450630	452102
P23198	7	4	785.72	Chromobox protein homolog 3 OS=Mus musculus GN=Cbx3 PE=1 SV=2 - [CBX3_MOUSE]	0.00473661	0.047387	0.00865821	0.483811	2.06692	0.989004	0.941219	1.06245	0.0114928	0.514026	1.94543	134246	266814	195279	267151	166454	132346	645716	253058	354357	388961	396402	363871	200458	199415	176597	278899	84664.8	294844
P23249	6	6	367.96	Putative helicase MOV-10 OS=Mus musculus GN=Mov10 PE=1 SV=2 - [MOV10_MOUSE]	0.289807	0.453329	0.999568	1.01276	0.987397	0.348835	0.723786	1.38162	0.362322	1.39926	0.714664	16506.2	5980.71	12560.5	12613.2	12853	26418.2	21625.6	19234	7207.66	12126.6	9347.47	16294.8	19686.9	11097.5	20271.3	32609.9	22449.2	13992.2
P23475	3	3	106.14	X-ray repair cross-complementing protein 6 OS=Mus musculus GN=Xrcc6 PE=1 SV=5 - [XRCC6_MOUSE]	0.00702156	0.0582922	0.101629	1.24264	0.80474	0.311391	0.854415	1.17039	0.00539434	1.45437	0.687582	54333.4	41377.2	59896.1	44623.6	51827.5	42953	39244.8	51840.3	26080.5	39732.7	40508.5	40000.4	73219.5	55024.4	47244.7	49913	58768.5	61107.8
P23492	5	5	268.65	Purine nucleoside phosphorylase OS=Mus musculus GN=Pnp PE=1 SV=2 - [PNPH_MOUSE]	0.679318	0.786284	0.826338	1.25257	0.798359	0.957751	0.965222	1.03603	0.665206	1.2977	0.770594	123100	50871.6	74554.5	58325.3	21108	53324.7	74673.1	45627.4	30722.4	62242.5	26757.6	64378.9	92594.5	37044.1	59774.1	34773.5	104920	65916.5
P23506	5	4	292.33	Protein-L-isoaspartate(D-aspartate) O-methyltransferase OS=Mus musculus GN=Pcmt1 PE=1 SV=3 - [PIMT_MOUSE]	0.0639327	0.18977	0.0573588	0.719743	1.38938	0.701726	0.90352	1.10678	0.232897	0.7966	1.25534	40088.2	42664.3	38027.1	35793.8	52899.2	27763.6	60960.7	36087.8	61457	53081.2	72911	45114.5	59798.8	39959.7	40626.8	41334.1	47370.7	33478.8
P23591	9	9	549.83	GDP-L-fucose synthase OS=Mus musculus GN=Tsta3 PE=2 SV=3 - [FCL_MOUSE]	0.0341056	0.13351	0.300102	1.36564	0.73226	0.376937	0.780311	1.28154	0.0268927	1.75012	0.57139	90531.9	63291.4	75242.5	44260.8	33186.3	52255.2	52238.2	43763.2	24307.9	56546.3	45758.6	40097.2	78612	115261	61987	51562.3	95230.3	57123.7
P23780	6	6	272.01	Beta-galactosidase OS=Mus musculus GN=Glb1 PE=2 SV=1 - [BGAL_MOUSE]	0.859146	0.908054	0.913915	0.913253	1.09499	0.991547	1.12389	0.889768	0.858215	0.812584	1.23064	45542.8	10958.6	33162.5	22487.6	56377.1	20319	60013.7	15757	38771.4	25969.3	19466	46808.1	19240.7	17286.4	20572.5	38128.4	39614.2	33188.4
P23927	5	5	425.48	Alpha-crystallin B chain OS=Mus musculus GN=Cryab PE=1 SV=2 - [CRYAB_MOUSE]	0.00174427	0.0308027	0.00366567	0.10461	9.55928	0.994526	0.957338	1.04456	0.0044768	0.109272	9.15146	6105.09	8214.93	5709.59	9374.29	8148.57	7552.73	180210	158152	23253.1	6446.64	26325.9	36786.3	9083.42	5309.34	9204.31	7755.51	7766.79	7995.87
P23949	1	1	69.36	Zinc finger protein 36, C3H1 type-like 2 OS=Mus musculus GN=Zfp36l2 PE=1 SV=2 - [TISD_MOUSE]	0.00101552	0.0258497	0.00630557	3.10366	0.3222	0.700764	0.633955	1.5774	0.00124587	4.89571	0.20426	4830.62	2842.13	3954.45	2600.46	5994.56	2460.59	778.333	2627.89	925.91	1001.66	988.873	985.732	13920.7	7974.85	2865.3	2066.9	6683.75	2268.33
P24270	19	19	1415.64	Catalase OS=Mus musculus GN=Cat PE=1 SV=4 - [CATA_MOUSE]	0.000189418	0.0108374	0.00740585	0.374162	2.67264	0.141715	1.59878	0.625476	0.000144407	0.234029	4.27298	158153	173753	146825	281575	191307	367869	355755	827455	591322	817228	251139	683604	89906.2	119977	117828	306920	63131.3	127541
P24288	4	4	259.89	Branched-chain-amino-acid aminotransferase, cytosolic OS=Mus musculus GN=Bcat1 PE=1 SV=2 - [BCAT1_MOUSE]	0.187589	0.341475	0.34216	0.240338	4.16081	0.191556	0.2623	3.81243	0.920898	0.91627	1.09138	1059.21	953.33	1360.81	291.803	14472.7	10789.2	35472	8329.58	5220.2	831.726	69088.7	1417.86	12288.7	29053.8	4321.87	2137.16	57402.6	5078.18
P24369	10	10	643.52	Peptidyl-prolyl cis-trans isomerase B OS=Mus musculus GN=Ppib PE=2 SV=2 - [PPIB_MOUSE]	0.0654188	0.192629	0.163937	0.631381	1.58383	0.875172	1.09734	0.911296	0.0688116	0.575375	1.738	259299	323963	169252	298200	264127	185129	289538	603513	613492	223606	429337	216212	206772	163277	280623	154829	322719	238697
P24452	6	6	358.12	Macrophage-capping protein OS=Mus musculus GN=Capg PE=1 SV=2 - [CAPG_MOUSE]	0.0146157	0.0833637	0.0110691	3.15436	0.317021	0.229117	1.58404	0.631298	0.258036	1.99134	0.502174	407451	126961	226429	236499	82771.4	301737	81558.1	61128.8	53540.4	141299	43455.4	57093.5	119962	99948.6	81179.1	413350	59563.8	98354.8
P24472	7	6	417.31	Glutathione S-transferase A4 OS=Mus musculus GN=Gsta4 PE=1 SV=3 - [GSTA4_MOUSE]	0.0750191	0.208537	0.0968201	3.43663	0.290982	0.132517	2.93816	0.340349	0.982409	1.16965	0.854954	517188	99598.7	123303	222611	35592.4	336011	168535	54644.8	14282.2	135921	8549.44	6327.04	52665.9	45648.6	43542.2	295407	10058	6807.14
P24527	12	11	842.89	Leukotriene A-4 hydrolase OS=Mus musculus GN=Lta4h PE=1 SV=4 - [LKHA4_MOUSE]	0.0331698	0.131604	0.0592052	1.66463	0.600734	0.997337	0.983421	1.01686	0.0519627	1.69269	0.590774	178755	103682	139588	82684	72864	94315.8	62098	89568	36954.4	82093.8	76993.3	55918.8	131426	133329	127129	55847.9	149665	85818.5
P24547	18	16	1700.64	Inosine-5'-monophosphate dehydrogenase 2 OS=Mus musculus GN=Impdh2 PE=1 SV=2 - [IMDH2_MOUSE]	0.00145947	0.0293987	0.041496	1.54038	0.64919	0.190215	0.731224	1.36757	0.00107759	2.10658	0.474703	350255	411373	365695	259182	444105	245854	293201	276394	161771	210717	186717	219219	468532	598140	437188	234826	514840	586188
P24549	15	14	1066.48	Retinal dehydrogenase 1 OS=Mus musculus GN=Aldh1a1 PE=1 SV=5 - [AL1A1_MOUSE]	0.00287595	0.0388505	0.00659025	0.0827337	12.087	0.999247	1.02091	0.979522	0.00611939	0.0810395	12.3397	40658.1	32547.3	42014.5	38667.2	39967.5	60576.8	585684	1.53529e+06	568792	43232.9	43045.4	299263	32207.6	39766.2	32560.1	44764.1	48802.8	51120.3
P24638	1	1	53	Lysosomal acid phosphatase OS=Mus musculus GN=Acp2 PE=2 SV=2 - [PPAL_MOUSE]	0.845275	0.899602	0.949466	0.909668	1.0993	0.831259	1.16979	0.854854	0.959124	0.777633	1.28595	948.96	598.413	956.542	882.214	1379.31	847.486	381.374	1690.66	303.031	791.718	1154.25	1849.27	582.852	610.81	1022.74	1209.82	749.231	622.773
P24668	1	1	104.78	Cation-dependent mannose-6-phosphate receptor OS=Mus musculus GN=M6pr PE=1 SV=1 - [MPRD_MOUSE]	0.0431713	0.152462	0.0658621	1.59326	0.627643	0.997876	1.03249	0.968532	0.073843	1.54313	0.648036	22653	21592.7	19581.5	11065.2	10410.6	12168.4	7026.25	8145.69	6902.24	14026.6	10072.1	15004.3	17035.1	13792	10082.9	23079.7	13666	16748.4
P24788	5	5	245.5	Cyclin-dependent kinase 11B OS=Mus musculus GN=Cdk11b PE=1 SV=2 - [CD11B_MOUSE]	0.152524	0.301911	0.131665	0.767103	1.30361	0.644066	0.867754	1.1524	0.496674	0.88401	1.13121	21266.1	27419.9	18568.2	26608.2	27083.9	19886.5	31616.8	27484.4	37659.1	24604.5	35017.8	27207.9	24438.5	25857	36857.4	23952.1	15939	35251.8
P25085	5	5	266.68	Interleukin-1 receptor antagonist protein OS=Mus musculus GN=Il1rn PE=2 SV=1 - [IL1RA_MOUSE]	0.0247126	0.109944	0.0193343	7.9792	0.125326	0.237522	2.81818	0.354839	0.371682	2.83133	0.353191	277637	40485	141210	9858.23	82344.1	14541	6054.45	1111.81	1714.46	59330.1	1553.6	1179.43	5772.47	7411.8	32180	140597	14135.2	769.259
P25206	19	18	1785	DNA replication licensing factor MCM3 OS=Mus musculus GN=Mcm3 PE=1 SV=2 - [MCM3_MOUSE]	0.0481088	0.163009	0.68196	1.11604	0.896023	0.193568	0.784295	1.27503	0.0431499	1.42299	0.702746	378569	342412	468351	313482	478486	374414	381988	392905	329003	335321	361715	309840	672639	492958	468972	277479	494926	596631
P25444	11	11	815.66	40S ribosomal protein S2 OS=Mus musculus GN=Rps2 PE=1 SV=3 - [RS2_MOUSE]	0.00214593	0.0332521	0.00292678	1.50709	0.663531	0.83471	1.05673	0.946314	0.00928074	1.42618	0.701174	1.37244e+06	1.7856e+06	1.18106e+06	1.32721e+06	1.15877e+06	1.39711e+06	948694	975033	618392	1.06616e+06	938519	908889	1.30534e+06	1.05499e+06	1.38768e+06	1.0234e+06	1.32254e+06	1.68684e+06
P25799	1	1	25.59	Nuclear factor NF-kappa-B p105 subunit OS=Mus musculus GN=Nfkb1 PE=1 SV=2 - [NFKB1_MOUSE]	0.0494069	0.165947	0.113072	1.58021	0.632828	0.928528	0.829902	1.20496	0.0580433	1.90409	0.525185	1171.9	1486.45	1331.15	974.09	1353.05	1710.35	720.213	613.121	581.903	1886.43	166.893	1111.14	2920.16	2102.56	1038.61	967.473	1544.51	1098.91
P25976	1	1	14.54	Nucleolar transcription factor 1 OS=Mus musculus GN=Ubtf PE=1 SV=1 - [UBF1_MOUSE]	0.00935327	0.066378	0.0210637	0.127096	7.86807	0.988816	0.466459	2.14381	0.0158804	0.27247	3.67013	306.863	439.454	419.14	393.544	324.023	578.617	721.201	716.511	6804.16	3054.65	4037.44	4034.39	78.4985	189.784	674.839	3519.58	100.086	714.508
P26039	57	50	4302.48	Talin-1 OS=Mus musculus GN=Tln1 PE=1 SV=2 - [TLN1_MOUSE]	0.0877789	0.22647	0.49218	0.755578	1.32349	0.0726316	0.637995	1.56741	0.452234	1.1843	0.84438	649918	718858	718078	374679	440181	466723	558227	1.43337e+06	668682	724413	354863	718539	992017	1.0455e+06	709015	693046	1.12213e+06	718012
P26040	22	12	1768.94	Ezrin OS=Mus musculus GN=Ezr PE=1 SV=3 - [EZRI_MOUSE]	0.0724349	0.204126	0.749898	0.750148	1.33307	0.233067	1.79231	0.55794	0.0668376	0.418537	2.38927	885763	471157	643164	620819	228960	830503	911121	1.2382e+06	975764	898808	167793	714504	394132	216187	359053	383340	374874	325836
P26041	27	17	2065.2	Moesin OS=Mus musculus GN=Msn PE=1 SV=3 - [MOES_MOUSE]	0.00180657	0.030954	0.0365707	1.43874	0.695055	0.25867	0.775696	1.28916	0.00139695	1.85477	0.539151	493281	511560	537139	429950	389780	372411	285700	304995	325937	435734	253308	294690	503855	417580	687582	635909	896567	383238
P26043	12	2	829.24	Radixin OS=Mus musculus GN=Rdx PE=1 SV=3 - [RADI_MOUSE]	0.00146007	0.0293987	0.0131298	0.538118	1.85833	0.00144958	0.437106	2.28777	0.52669	1.23109	0.812288	3979.83	7211.3	12356.6	7992.91	10419.1	11033.2	20244.4	20359.4	15650.9	17609	16135.8	8478.99	15011.3	15105	28094.1	23370.3	23077.2	16578
P26231	19	15	1320.27	Catenin alpha-1 OS=Mus musculus GN=Ctnna1 PE=1 SV=1 - [CTNA1_MOUSE]	0.0631137	0.188587	0.183898	1.6721	0.59805	0.0619221	1.94903	0.513075	0.810886	0.857913	1.16562	171707	194782	148471	270400	56896.5	214490	88272.4	67324.4	122199	143649	62369.8	148173	105256	70758	70217	160131	56161.5	79667.2
P26369	8	8	748.13	Splicing factor U2AF 65 kDa subunit OS=Mus musculus GN=U2af2 PE=1 SV=3 - [U2AF2_MOUSE]	0.0561444	0.1775	0.089611	0.739732	1.35184	0.999614	0.990261	1.00984	0.0854365	0.747007	1.33867	231757	241802	210480	188645	249576	154825	274849	363403	358552	206727	296648	226237	187246	152233	217819	313831	232785	185732
P26443	21	20	1465.37	Glutamate dehydrogenase 1, mitochondrial OS=Mus musculus GN=Glud1 PE=1 SV=1 - [DHE3_MOUSE]	0.00859266	0.0628632	0.00638196	1.61766	0.618179	0.219962	1.29458	0.772449	0.174578	1.24956	0.800284	611677	764978	727058	875570	1.16213e+06	615534	431973	324149	771366	437762	583260	392133	581630	725336	685715	579184	554100	548535
P26516	8	8	622.53	26S proteasome non-ATPase regulatory subunit 7 OS=Mus musculus GN=Psmd7 PE=1 SV=2 - [PSMD7_MOUSE]	0.223828	0.383847	0.290516	1.1508	0.868962	0.999718	0.991425	1.00865	0.281094	1.16075	0.861511	256450	201012	252830	240126	294728	210932	182661	249284	176938	205887	227107	223399	199674	252739	210984	209976	320228	275071
P26638	12	12	902.09	Serine--tRNA ligase, cytoplasmic OS=Mus musculus GN=Sars PE=2 SV=3 - [SYSC_MOUSE]	0.0798026	0.215486	0.222621	1.36849	0.730734	0.809536	0.838978	1.19193	0.0769376	1.63114	0.61307	187088	116235	146002	125424	125090	177477	88601.4	154578	58047.2	84130.4	128395	127334	198776	169395	148450	72060.4	246942	210074
P26645	7	7	475.48	Myristoylated alanine-rich C-kinase substrate OS=Mus musculus GN=Marcks PE=1 SV=2 - [MARCS_MOUSE]	0.00965856	0.0677092	0.105284	0.463268	2.15858	0.385194	1.29804	0.770393	0.00767054	0.356898	2.80192	103271	81906	80881.4	92286.2	33483.8	84181.9	102792	160426	342198	84791	170502	166798	42051.5	90206.7	144655	25818.9	18797.8	45185.4
P26883	3	3	262.17	Peptidyl-prolyl cis-trans isomerase FKBP1A OS=Mus musculus GN=Fkbp1a PE=1 SV=2 - [FKB1A_MOUSE]	0.00300479	0.0393819	0.00649862	2.05757	0.486011	0.999857	1.00321	0.996798	0.00671169	2.05098	0.487572	250313	151249	167355	167081	91444.1	218171	108014	71820.2	48477.4	117194	70603.3	92071.1	221360	245350	158290	152486	90920.7	173858
P27048	7	7	349.37	Small nuclear ribonucleoprotein-associated protein B OS=Mus musculus GN=Snrpb PE=1 SV=1 - [RSMB_MOUSE]	0.0114511	0.0737852	0.0463672	0.556226	1.79783	0.78479	1.15979	0.862222	0.0125433	0.479591	2.08511	62385	92943.2	68227.3	123020	121095	67774	244536	136245	219894	99272.2	187406	75283.8	64991.9	60584	87946.7	92757.6	53675.1	101716
P27090	1	1	83.4	Transforming growth factor beta-2 OS=Mus musculus GN=Tgfb2 PE=1 SV=2 - [TGFB2_MOUSE]	0.000424969	0.0161593	0.00235142	0.0368475	27.1389	0.780213	1.4994	0.666935	0.000620531	0.0245749	40.692	336.996	0	0	0	170.317	0	1591.84	991.921	4275.23	249.617	5461.65	1197.67	0	0	0	338.345	0	0
P27546	8	8	508.46	Microtubule-associated protein 4 OS=Mus musculus GN=Map4 PE=1 SV=3 - [MAP4_MOUSE]	0.088461	0.227239	0.63828	0.82086	1.21823	0.339082	1.23192	0.81174	0.0759537	0.666325	1.50077	81751.5	70798.8	77782.3	75471.9	85272.8	62795.9	49322.5	111104	140657	86103.5	69357.4	96379.3	32839.6	68893.6	62692.3	65544.4	75456.4	63000.5
P27601	2	1	97.47	Guanine nucleotide-binding protein subunit alpha-13 OS=Mus musculus GN=Gna13 PE=1 SV=1 - [GNA13_MOUSE]	0.201052	0.355885	0.195596	2.65831	0.376178	0.882479	1.34513	0.743423	0.393025	1.97625	0.506008	2778.68	1339.34	1540.06	376.825	1950.83	889.06	693.465	0	386.314	266.03	1092.79	899.906	1363.61	1017.47	569.845	3049.96	177.99	418.852
P27612	8	8	537.05	Phospholipase A-2-activating protein OS=Mus musculus GN=Plaa PE=2 SV=4 - [PLAP_MOUSE]	0.0609083	0.185373	0.659907	1.09614	0.912296	0.244125	0.810921	1.23317	0.0533356	1.35172	0.7398	50105.9	53468	52083.8	37435.4	41454	46192.6	40422.6	59865.2	32728.4	43453	38932.8	40715.8	57640.7	78616.8	69130.3	53171.1	40643.8	46995.9
P27641	3	3	73.77	X-ray repair cross-complementing protein 5 OS=Mus musculus GN=Xrcc5 PE=2 SV=4 - [XRCC5_MOUSE]	0.921983	0.94468	0.915389	1.04694	0.955167	0.968973	1.04554	0.956447	0.985591	1.00134	0.998661	14289.2	11732.2	17139.9	8397.84	11002.7	7976.79	10781	11104.1	4982.74	8704.79	17136.7	14667	19050.8	10463.7	8934.64	11002.5	8628.55	9386.41
P27659	15	15	1423.54	60S ribosomal protein L3 OS=Mus musculus GN=Rpl3 PE=2 SV=3 - [RL3_MOUSE]	0.0629742	0.188587	0.0829121	1.30077	0.768774	0.982115	1.01584	0.984412	0.114448	1.28049	0.780948	720293	957874	678851	684414	527879	823042	551670	551741	460391	685736	598871	528321	685232	509246	794185	661389	677184	996648
P27661	3	1	231.79	Histone H2AX OS=Mus musculus GN=H2afx PE=1 SV=2 - [H2AX_MOUSE]	0.0407315	0.14829	0.0474791	0.437328	2.28662	0.913565	0.682154	1.46594	0.100272	0.641098	1.55982	94087.1	141187	97063.7	194017	112182	83570	267799	117517	397041	350917	220941	296967	117442	86012.3	131077	560171	74397.5	89469.3
P27773	29	29	2501.23	Protein disulfide-isomerase A3 OS=Mus musculus GN=Pdia3 PE=1 SV=2 - [PDIA3_MOUSE]	0.0570125	0.179182	0.0833707	0.645627	1.54888	0.997332	1.00676	0.993282	0.0944984	0.64129	1.55936	1.9309e+06	2.00656e+06	2.20989e+06	3.25188e+06	3.78998e+06	2.46261e+06	4.50173e+06	4.97903e+06	6.2714e+06	1.9614e+06	3.14176e+06	3.38747e+06	2.36978e+06	2.32944e+06	2.49912e+06	3.50322e+06	2.12866e+06	2.71644e+06
P28231	1	1	63.88	Gap junction beta-3 protein OS=Mus musculus OX=10090 GN=Gjb3 PE=1 SV=1 - [CXB3_MOUSE]	0.967215	0.978653	0.972647	1.0094	0.990686	0.999999	0.449031	2.22702	0.972957	2.24795	0.444849	319.194	1163.07	494.146	316.556	282.567	0	107.127	108.785	1302.53	913.078	0	120.024	79.8288	689.737	1262.39	3639.81	64.0031	0
P28271	9	8	403.02	Cytoplasmic aconitate hydratase OS=Mus musculus GN=Aco1 PE=1 SV=3 - [ACOC_MOUSE]	0.0219522	0.102749	0.032752	1.75357	0.570266	0.982325	1.04972	0.952634	0.0462548	1.67051	0.59862	70974.7	47769.9	42780.6	31116.1	25333.8	33757.5	14704.2	23801.6	17720.6	30391	28068.4	28868.8	40855.1	30522.8	36110.7	53411.3	55294.4	23614.6
P28301	4	4	95.71	Protein-lysine 6-oxidase OS=Mus musculus GN=Lox PE=1 SV=1 - [LYOX_MOUSE]	0.00293975	0.0391966	0.00952866	0.0613619	16.2967	0.93171	1.03587	0.965375	0.00464003	0.0592373	16.8813	751.847	152.718	964.358	703.719	322.657	354.869	1512.75	24990.9	22083.5	1231.86	1503.17	1645	385.649	155.75	1521.55	678.2	177.029	219.457
P28352	6	6	470.45	DNA-(apurinic or apyrimidinic site) lyase OS=Mus musculus GN=Apex1 PE=1 SV=2 - [APEX1_MOUSE]	0.149399	0.299381	0.26977	1.27652	0.783378	0.942882	0.894763	1.11761	0.161128	1.42666	0.700938	81052.9	66494.4	71873.2	62411.9	57671.7	67169.1	47788.1	51449.1	25883	65677.9	59910.3	67870.5	114240	50631.3	68795.9	49924	110777	60135
P28474	9	7	719.38	Alcohol dehydrogenase class-3 OS=Mus musculus GN=Adh5 PE=1 SV=3 - [ADHX_MOUSE]	0.0801702	0.215486	0.077272	1.73068	0.577806	0.809585	1.10982	0.901044	0.223414	1.55942	0.641263	296294	147595	246351	207389	217384	274807	127867	145726	35324.1	121803	214685	157642	239797	173818	118569	103820	264545	351740
P28651	1	1	93.71	Carbonic anhydrase-related protein OS=Mus musculus GN=Ca8 PE=1 SV=5 - [CAH8_MOUSE]	0.104452	0.249253	0.099458	44.6321	0.0224054	0.814657	9.5426	0.104793	0.272402	4.67714	0.213806	8933.64	24.1757	6504.09	0	8564.61	128.416	0	0	0	148.377	392.825	0	93.9431	430.987	43.1134	1535.04	428.191	0
P28654	4	4	139.77	Decorin OS=Mus musculus GN=Dcn PE=2 SV=1 - [PGS2_MOUSE]	0.14817	0.298223	0.207293	0.276378	3.61823	0.999258	0.832467	1.20125	0.195541	0.331999	3.01206	6284.83	11392.5	6254.02	3999.73	4713.44	3191.52	18787.9	35042.5	58221.6	7489.74	2556.56	7564.48	5015.96	2512.11	5432.76	10334.4	1913.68	17839.1
P28656	12	10	873.63	Nucleosome assembly protein 1-like 1 OS=Mus musculus GN=Nap1l1 PE=1 SV=2 - [NP1L1_MOUSE]	0.127741	0.275327	0.108893	0.673811	1.4841	0.469343	0.783098	1.27698	0.607054	0.860442	1.16219	531952	627528	440009	617765	292145	610298	1.1705e+06	814498	705603	614401	573656	751276	775855	844298	603715	314403	898421	547096
P28658	7	6	419.74	Ataxin-10 OS=Mus musculus GN=Atxn10 PE=1 SV=2 - [ATX10_MOUSE]	0.0923997	0.231563	0.290638	1.45375	0.687876	0.734316	0.878402	1.13843	0.0833878	1.65499	0.604232	42976.5	30402	64183.8	17166.6	28240	39126	27599.5	33535.5	11521.2	20026.6	28968.7	31122.4	59394.3	44182.8	32836.5	26855.5	54648.7	34921.8
P28659	4	3	296.16	CUGBP Elav-like family member 1 OS=Mus musculus GN=Celf1 PE=1 SV=2 - [CELF1_MOUSE]	0.883608	0.921609	0.880366	0.921633	1.08503	0.934236	0.916665	1.09091	0.990617	1.00542	0.994609	18496.1	19238.1	16481.1	24675.2	22279.2	22381.5	14193.2	21654.8	26992.5	21400.6	27070.6	22745.1	19186	14709	32147.2	31855	16982.4	19903.6
P28660	1	1	39.24	Nck-associated protein 1 OS=Mus musculus GN=Nckap1 PE=1 SV=2 - [NCKP1_MOUSE]	0.152018	0.301629	0.959169	1.00905	0.991031	0.260641	0.69833	1.43199	0.168981	1.44495	0.692067	2094.98	1544.35	1529.4	667.336	1586.94	1874.02	1600.12	2756.59	929.154	1424.45	593.077	1910.24	2096.07	1915.14	1581.57	2287.11	3240.93	2192.4
P28667	2	2	117.13	MARCKS-related protein OS=Mus musculus GN=Marcksl1 PE=1 SV=2 - [MRP_MOUSE]	0.517492	0.656456	0.552242	0.816196	1.2252	0.995158	0.959047	1.0427	0.608528	0.851049	1.17502	6260.45	10116.5	8648.73	18598	20335.1	15903.6	21519.6	12299.8	2558.62	0	23758.6	37710.3	10261.3	16343.9	7147.21	6509.56	4861.11	38149.5
P28798	6	6	323.5	Granulins OS=Mus musculus GN=Grn PE=1 SV=2 - [GRN_MOUSE]	0.00441864	0.0456937	0.00863514	0.55016	1.81765	0.996555	1.09644	0.912043	0.0101161	0.50177	1.99295	13531.8	15154.8	29963.6	17186.3	56417.1	30798.6	40565.3	58788.1	43649.8	44097.6	47726.1	61545.4	19929.4	22561.9	36831.2	25299.3	23841.3	20247.6
P29268	1	1	40.5	Connective tissue growth factor OS=Mus musculus GN=Ctgf PE=2 SV=3 - [CTGF_MOUSE]	0.604164	0.723198	0.960826	0.788679	1.26794	0.756793	1.31574	0.760028	0.595536	0.599418	1.66828	687.126	1357.89	1514.68	2280.99	900.796	2784	1554.19	304.628	2007.86	2771.83	1443.78	3995.47	601.678	1492.02	1927.1	1839.22	634.88	744.727
P29341	24	22	1894.27	Polyadenylate-binding protein 1 OS=Mus musculus GN=Pabpc1 PE=1 SV=2 - [PABP1_MOUSE]	0.031182	0.12693	0.0259127	0.810436	1.2339	0.527835	0.922582	1.08391	0.191351	0.878444	1.13838	918940	1.18036e+06	804088	961272	915766	813368	1.13242e+06	1.08255e+06	1.22566e+06	1.11635e+06	1.32398e+06	1.02123e+06	881342	833724	1.01409e+06	1.11882e+06	996951	1.21826e+06
P29391	2	2	113.99	Ferritin light chain 1 OS=Mus musculus GN=Ftl1 PE=1 SV=2 - [FRIL1_MOUSE]	0.0725314	0.204126	0.114067	0.617736	1.61881	0.99864	0.953749	1.04849	0.104529	0.647692	1.54394	2768.96	4860.54	4567.25	9700.61	5238.51	6549.09	9340.95	6267.27	8546.07	10673.9	11844.3	7857.23	2218.89	4784.26	3526.46	11018.1	5725.57	8045.2
P29416	2	2	74.4	Beta-hexosaminidase subunit alpha OS=Mus musculus GN=Hexa PE=2 SV=2 - [HEXA_MOUSE]	0.000505809	0.0175168	0.000346301	0.202297	4.94324	0.0430462	0.424659	2.35483	0.0662909	0.476374	2.09919	2315.61	1754.71	1899.58	1596.24	3095.43	1098.84	11295.2	8037.47	14527.2	8195.8	2660.88	13417.9	3443.96	6365.72	7378.2	5993.94	2256.87	2255.12
P29533	4	4	189.31	Vascular cell adhesion protein 1 OS=Mus musculus GN=Vcam1 PE=1 SV=1 - [VCAM1_MOUSE]	0.433448	0.588115	0.590816	6.48678	0.15416	0.961841	1.03635	0.964926	0.437318	6.25926	0.159763	1782.26	2614.09	1518.76	1226.08	43991.2	528.239	2124.24	656.173	1456.13	489.521	1135.77	2102.15	8392.94	1666.78	36010.3	1225.25	528.808	2024.53
P29595	2	2	187.18	NEDD8 OS=Mus musculus GN=Nedd8 PE=1 SV=2 - [NEDD8_MOUSE]	0.830922	0.890035	0.823821	0.885566	1.12922	0.909257	0.918592	1.08862	0.982279	0.964047	1.03729	25583.1	14904.6	26531.6	15896.5	20582	17717.5	37839	19857.1	18171.4	25899.2	19316.1	15796.3	25534.5	29649.9	23776.3	20126.5	21164.7	11706
P29758	18	18	1426.02	Ornithine aminotransferase, mitochondrial OS=Mus musculus GN=Oat PE=1 SV=1 - [OAT_MOUSE]	0.252349	0.415412	0.297196	0.685114	1.45961	0.995423	0.956077	1.04594	0.338017	0.716589	1.3955	413125	364433	408753	495695	676756	290734	922001	545905	983451	312940	444566	658371	250444	572881	583267	664868	319914	379843
P30285	6	6	290.99	Cyclin-dependent kinase 4 OS=Mus musculus GN=Cdk4 PE=1 SV=1 - [CDK4_MOUSE]	0.0478861	0.162612	0.435236	1.36644	0.731826	0.332637	0.665693	1.50219	0.0384788	2.05266	0.487172	18963.4	32729.5	34427.4	20043	24643.5	12054.8	23269.2	18209.1	6548.34	15850.9	18183.8	22488.6	56150.8	48687.5	21418.8	16277.4	34163.7	37907.4
P30412	4	4	204.19	Peptidyl-prolyl cis-trans isomerase C OS=Mus musculus GN=Ppic PE=1 SV=1 - [PPIC_MOUSE]	0.0188163	0.0946962	0.0338387	0.317048	3.15409	0.999995	1.08132	0.924793	0.0336359	0.293204	3.41059	27415.4	18711.2	22131.5	22393.4	62204.6	32600.4	104131	62469.5	131467	17369.9	224826	44683.6	31163.8	24993.4	24024.1	25012.5	35351	30964.2
P30416	18	18	1313.9	Peptidyl-prolyl cis-trans isomerase FKBP4 OS=Mus musculus GN=Fkbp4 PE=1 SV=5 - [FKBP4_MOUSE]	0.00647108	0.0560897	0.00954283	2.00587	0.498537	0.936186	1.03372	0.967378	0.0190195	1.94043	0.515349	680696	656139	652417	410275	391648	434149	453098	242069	148117	190311	287245	287104	778505	647796	414494	225487	538028	515796
P30681	7	5	493.65	High mobility group protein B2 OS=Mus musculus GN=Hmgb2 PE=1 SV=3 - [HMGB2_MOUSE]	0.248994	0.412979	0.223146	0.68643	1.45681	0.7497	0.870637	1.14858	0.582021	0.788423	1.26836	26397.9	37313.1	36867.7	38028.4	15595.8	15113.4	28556.8	49807.3	26535.4	38452.3	32866.9	70443.6	46391.5	36597.1	23850.2	40007.1	18157.6	29470.6
P30999	15	15	695.42	Catenin delta-1 OS=Mus musculus GN=Ctnnd1 PE=1 SV=2 - [CTND1_MOUSE]	0.142542	0.291907	0.261643	1.31581	0.759987	0.940281	0.977521	1.023	0.153736	1.34607	0.742904	81717	105526	80154.5	141967	51868.3	98823.6	39608.6	88798.9	75811.7	59187.1	46258.8	115971	113552	77683.6	107197	91822.2	90935.6	91745.1
P31230	8	8	439.87	Aminoacyl tRNA synthase complex-interacting multifunctional protein 1 OS=Mus musculus GN=Aimp1 PE=1 SV=2 - [AIMP1_MOUSE]	0.0831169	0.219896	0.237963	1.17778	0.849051	0.792964	0.929006	1.07642	0.0787647	1.26779	0.788774	246609	182710	256967	206597	233335	260260	160833	182133	169025	256162	190229	218810	242831	218686	236891	185628	278037	330358
P31266	1	1	20.76	Recombining binding protein suppressor of hairless OS=Mus musculus GN=Rbpj PE=1 SV=1 - [SUH_MOUSE]	0.497183	0.639874	0.607852	1.34115	0.745631	0.988261	0.996826	1.00318	0.520646	1.34542	0.743264	909.814	2331.04	2525.25	3104.44	4125.09	1102.4	1424.68	2941.54	1748.88	852.223	625.876	2918.73	2775.51	1392.19	1410.19	4451.37	2340.3	1773.37
P31324	4	3	252.14	cAMP-dependent protein kinase type II-beta regulatory subunit OS=Mus musculus GN=Prkar2b PE=1 SV=3 - [KAP3_MOUSE]	0.0127997	0.0785005	0.0126149	2.97452	0.336189	0.693375	1.29298	0.773408	0.0626096	2.30052	0.434685	8287.02	15152.9	12193.8	6567.23	26534.8	22181.5	1857.99	1542.57	2239.93	3289.57	17469.5	4165.74	4084.28	14128.9	5186.69	7778.85	27323.1	11814.2
P31750	2	2	101.92	RAC-alpha serine/threonine-protein kinase OS=Mus musculus GN=Akt1 PE=1 SV=2 - [AKT1_MOUSE]	0.00425391	0.0450242	0.00501418	2.96993	0.336709	0.772967	0.994291	1.00574	0.0198609	2.98698	0.334786	14839	7132.59	10468.2	9261.61	9197.07	5239.38	2408.58	4420.26	2371.04	2938.13	3841.24	2922.86	6721.32	10504.6	3485.66	3987.61	25670.9	6090.17
P31786	2	2	184.66	Acyl-CoA-binding protein OS=Mus musculus GN=Dbi PE=1 SV=2 - [ACBP_MOUSE]	0.00667369	0.0572835	0.00577137	3.36373	0.297289	0.487295	1.44118	0.693877	0.0575804	2.33402	0.428446	132119	84984.2	83051.2	24625.3	39010.1	61599.8	36649.6	22780.4	9118.5	16664.7	21263.9	19986.5	100997	30476.8	28705.6	26680.4	72436.1	35872.2
P31938	6	3	284.96	Dual specificity mitogen-activated protein kinase kinase 1 OS=Mus musculus GN=Map2k1 PE=1 SV=2 - [MP2K1_MOUSE]	0.32599	0.48654	0.344799	1.51282	0.661017	0.973423	1.14556	0.872936	0.458766	1.3206	0.757234	20854.8	11975.8	11174.9	6784.35	4562.8	15665.4	5223.28	8235.78	8859.29	10078.1	7473.64	7074.12	6985.83	9912.44	8465.94	14599	12775.7	9255.42
P32020	1	1	52.83	Non-specific lipid-transfer protein OS=Mus musculus GN=Scp2 PE=1 SV=3 - [NLTP_MOUSE]	0.0189389	0.0948477	0.027497	0.61619	1.62287	0.971108	0.935025	1.06949	0.0429352	0.659009	1.51743	1822.36	2604.5	1562.85	2701.96	2568.29	2397.76	3894.48	3915.32	5069.03	2383.53	2910.22	3992.19	1627.25	2398.15	3575.61	3282.46	1568.13	2155.19
P32067	15	15	989.43	Lupus La protein homolog OS=Mus musculus GN=Ssb PE=2 SV=1 - [LA_MOUSE]	0.530917	0.667843	0.573895	0.882741	1.13283	0.998085	0.998587	1.00142	0.609392	0.88399	1.13123	360151	287604	371744	398094	466903	395156	584085	477852	347226	301907	500651	370750	418237	327923	357926	366354	447833	364605
P32233	12	12	649.08	Developmentally-regulated GTP-binding protein 1 OS=Mus musculus GN=Drg1 PE=1 SV=1 - [DRG1_MOUSE]	0.177382	0.329119	0.981067	0.927121	1.07861	0.205253	0.773334	1.2931	0.273058	1.19886	0.834124	65497	63871.3	55595.8	64923	45241.5	70724.3	60617.2	100568	32615	76939.3	51048.3	72823.7	75295.5	66410.4	78862.8	73625.8	86808.1	92082.8
P32261	2	2	54.08	Antithrombin-III OS=Mus musculus GN=Serpinc1 PE=1 SV=1 - [ANT3_MOUSE]	0.164828	0.317061	0.988133	1.17987	0.847548	0.248551	4.05878	0.246379	0.197647	0.290697	3.44001	4078.78	11992.5	4952.06	9788.68	0	3031.03	2700.44	4834.26	9385.27	11421	60.0632	282.563	0	1396.81	2110.04	4831.37	0	0
P32507	2	2	96.03	Poliovirus receptor-related protein 2 OS=Mus musculus GN=Pvrl2 PE=1 SV=2 - [PVRL2_MOUSE]	0.0188677	0.0948002	0.32709	0.0779308	12.8319	0.219821	1.65247	0.605156	0.0145422	0.0471603	21.2043	3721.36	1144.14	941.292	2083.61	558.721	3721.23	48440.8	37699	46226.5	4019.94	1839.63	17943	0	1477.12	1713.91	2851.62	0	1322.31
P32921	5	5	370.49	Tryptophan--tRNA ligase, cytoplasmic OS=Mus musculus GN=Wars PE=1 SV=2 - [SYWC_MOUSE]	0.0215064	0.102019	0.0189976	2.30215	0.434376	0.60254	1.26961	0.787642	0.119055	1.81327	0.55149	114596	49673.4	45601	61803.1	29492.5	59692.4	25676.9	29501.3	11603.1	20869.1	41585.2	27513.1	53370.6	42466.8	27558.3	23014.3	92516.4	45301.2
P33609	2	2	115.09	DNA polymerase alpha catalytic subunit OS=Mus musculus GN=Pola1 PE=1 SV=2 - [DPOLA_MOUSE]	2.12e-05	0.00342889	0.00423983	1.92444	0.519633	0.020186	0.634739	1.57545	1.4e-05	3.03186	0.329831	4714.82	3211.11	4848.98	3015.71	5634.33	2040.92	1753.34	1767.9	1597.88	2944.25	2248.9	1881.38	8734.51	6294.07	4949.46	5628.95	5932.29	5430.06
P33610	2	2	169.06	DNA primase large subunit OS=Mus musculus GN=Prim2 PE=1 SV=1 - [PRI2_MOUSE]	0.00016069	0.0108031	0.0120263	1.66135	0.60192	0.0723333	0.667115	1.49899	0.000112104	2.49035	0.40155	8125.3	5077.96	8384.33	5741.03	8564.13	7702.44	3246.59	4458.72	2356.89	8280.09	4120.28	3778.25	14625.9	10229.6	9601.15	8573.65	12402.2	9916.39
P33611	2	2	69.98	DNA polymerase alpha subunit B OS=Mus musculus GN=Pola2 PE=1 SV=2 - [DPOA2_MOUSE]	0.138264	0.288128	0.973863	1.03319	0.967876	0.229117	0.79911	1.25139	0.161141	1.29293	0.773439	7999.51	6483.83	10735.6	8645.13	12144.5	6298.41	11393.1	6042.3	7112.7	9501.39	6640.58	9936.58	11712.7	10823.6	8410.55	8832.99	11560.3	14116.4
P34022	5	5	278.55	Ran-specific GTPase-activating protein OS=Mus musculus GN=Ranbp1 PE=1 SV=2 - [RANG_MOUSE]	0.128243	0.27583	0.680998	1.09371	0.914316	0.411006	0.802709	1.24578	0.11175	1.36253	0.73393	279492	261078	257918	330965	200434	272571	293515	213250	106852	330242	270362	250932	361322	362405	262684	253210	441178	315514
P34884	4	4	232.46	Macrophage migration inhibitory factor OS=Mus musculus GN=Mif PE=1 SV=2 - [MIF_MOUSE]	0.129745	0.277897	0.669974	1.08225	0.924002	0.422935	0.683335	1.46341	0.112593	1.58378	0.631403	182372	148184	146637	126667	108468	110054	198431	90110.8	53265.5	64912.3	248562	104602	267995	122916	144131	129332	327317	211793
P34914	1	1	25.53	Bifunctional epoxide hydrolase 2 OS=Mus musculus GN=Ephx2 PE=1 SV=2 - [HYES_MOUSE]	0.0507558	0.168232	0.08595	0.281072	3.55781	0.0749871	0.286114	3.4951	0.9969	0.982375	1.01794	3837.7	2078.86	9496.26	3014.58	5992.42	4787.26	16800.2	8843.98	18247.2	28038.2	2057.71	29926	31632.4	15717.3	22561.5	2948.64	20789.8	8432.19
P35123	4	4	197.79	Ubiquitin carboxyl-terminal hydrolase 4 OS=Mus musculus GN=Usp4 PE=1 SV=3 - [UBP4_MOUSE]	0.380412	0.540687	0.504443	1.16845	0.855835	0.981506	0.937283	1.06691	0.403263	1.24663	0.80216	7117.75	5892.73	4790.21	4716.41	4586.16	3999.19	3159.21	8900.54	2972.12	4922.19	2533.96	4130.55	5307.08	6582.57	5242.98	2736.91	7603.16	5710.92
P35235	1	1	45.92	Tyrosine-protein phosphatase non-receptor type 11 OS=Mus musculus GN=Ptpn11 PE=1 SV=2 - [PTN11_MOUSE]	0.211418	0.369562	0.761343	1.15291	0.867373	0.509902	0.707583	1.41326	0.189922	1.62936	0.613738	1116.62	1279.89	1479.22	623.651	586.254	923.321	610.558	527.841	383.783	1139.62	1113.55	1436.65	2236.6	949.6	1744.09	852.166	709.364	2000.41
P35276	4	1	265.27	Ras-related protein Rab-3D OS=Mus musculus GN=Rab3d PE=1 SV=1 - [RAB3D_MOUSE]	0.168641	0.321022	0.972733	0.779911	1.2822	0.270785	1.59375	0.62745	0.191496	0.489356	2.0435	906.768	335.762	399.104	1491.69	777.366	1957.88	518.99	2115.35	1149.9	878.434	218.613	2643.37	25.4929	250.347	797.725	2120.96	256.258	231.45
P35278	4	2	402.41	Ras-related protein Rab-5C OS=Mus musculus GN=Rab5c PE=1 SV=2 - [RAB5C_MOUSE]	0.313567	0.476697	0.404065	0.815922	1.22561	0.995504	0.975354	1.02527	0.358669	0.836539	1.1954	28238.1	20454.5	23441.3	20567.1	22343	20269.5	27077.1	19630.2	27714.9	25121.3	25451.3	40846.3	20008.8	19906.3	20030	36254.5	28210.4	14322.7
P35279	4	3	323.41	Ras-related protein Rab-6A OS=Mus musculus GN=Rab6a PE=1 SV=4 - [RAB6A_MOUSE]	0.930351	0.950093	0.963982	0.933658	1.07106	0.99295	0.926076	1.07983	0.927077	1.00819	0.991879	28193.4	31077.5	23106.9	34816.5	27757	20094.9	19051.6	36205.9	28789.9	29809.9	22578.4	40338.3	15082.2	19397.9	35129.4	62067.5	25503.1	21041.1
P35282	3	3	271.57	Ras-related protein Rab-21 OS=Mus musculus GN=Rab21 PE=1 SV=4 - [RAB21_MOUSE]	0.866706	0.912	0.969858	0.983402	1.01688	0.951663	1.00049	0.999513	0.85493	0.982923	1.01737	27076.6	20180	16783.2	22428.4	12684.1	12223.4	16621.8	21043.2	23127.8	14772.4	18084.5	19605.9	10279.1	13768.2	16202.5	32633.5	27740	10698.2
P35288	1	1	58.96	Ras-related protein Rab-23 OS=Mus musculus GN=Rab23 PE=1 SV=2 - [RAB23_MOUSE]	0.00433181	0.0453611	0.0834592	0.507246	1.97143	0.25263	1.52533	0.655597	0.00325182	0.332549	3.00707	2763.33	2123.93	1874.18	3250.05	5906.37	2480.76	12778	2951.26	5562.48	4438.96	6505.5	4035.36	1704.86	3087.99	959.89	3564.5	1230.23	1514.62
P35292	1	1	30.85	Ras-related protein Rab-17 OS=Mus musculus GN=Rab17 PE=1 SV=1 - [RAB17_MOUSE]	0.0981353	0.24036	0.0892076	0.388343	2.57504	0.749155	0.445268	2.24584	0.2957	0.872155	1.14658	707.924	658.177	738.435	669.912	1422.23	405.4	2077.57	2775.89	1577.66	1716.62	1147.3	2555.5	643.591	302.006	2849.13	5292.07	933.329	315.39
P35293	4	4	320.82	Ras-related protein Rab-18 OS=Mus musculus GN=Rab18 PE=2 SV=2 - [RAB18_MOUSE]	0.040788	0.14832	0.0963711	0.625488	1.59875	0.927972	0.979789	1.02063	0.0488225	0.638391	1.56644	45809.4	40807.8	35182.7	41192.7	43300.6	47977.2	68867.8	54196.7	71497.7	52403.9	48915.4	110633	30383.3	28548	59269.4	75151	21040.2	45123.5
P35456	1	1	124.24	Urokinase plasminogen activator surface receptor OS=Mus musculus GN=Plaur PE=1 SV=1 - [UPAR_MOUSE]	0.139769	0.289037	0.128782	2.30576	0.433696	0.357034	1.71252	0.583935	0.791079	1.34641	0.742714	6372.32	6719.44	1558.37	7533.2	1554.05	3486.42	229.308	228.694	5223.64	2480.87	195.238	3449.11	334.282	1631.79	1360.76	10085.5	478.131	2006.41
P35486	11	10	745.44	Pyruvate dehydrogenase E1 component subunit alpha, somatic form, mitochondrial OS=Mus musculus GN=Pdha1 PE=1 SV=1 - [ODPA_MOUSE]	0.103234	0.248447	0.204196	0.791511	1.26341	0.935316	1.12564	0.888384	0.113949	0.703165	1.42214	143746	155181	149566	200655	409349	148917	313756	280201	280592	185705	241940	223261	132418	176119	144369	228287	225722	165734
P35505	1	1	82.08	Fumarylacetoacetase OS=Mus musculus GN=Fah PE=1 SV=2 - [FAAA_MOUSE]	0.043871	0.153723	0.0639251	5.92747	0.168706	0.993087	1.5709	0.636579	0.0785743	3.7733	0.26502	9399.24	3183.96	3794.71	4303.42	110.76	4750.29	290.968	1530.86	193.783	1208.74	87.6384	997.172	4287.82	2786.79	3254.46	2595.58	2754.94	580.16
P35550	12	11	796.22	rRNA 2'-O-methyltransferase fibrillarin OS=Mus musculus GN=Fbl PE=1 SV=2 - [FBRL_MOUSE]	0.822465	0.884495	0.944905	1.04329	0.958509	0.806539	1.09913	0.909814	0.949222	0.949197	1.05352	269841	384211	235125	324438	404718	225553	254097	271608	346073	192107	420826	282669	203718	209252	330721	351192	267244	315465
P35564	10	9	815.88	Calnexin OS=Mus musculus GN=Canx PE=1 SV=1 - [CALX_MOUSE]	0.08294	0.219896	0.0726584	0.587587	1.70188	0.677592	0.755634	1.32339	0.299026	0.777608	1.28599	200409	190566	145072	216240	276774	149311	220954	258054	444389	257525	437278	387245	212107	122596	297615	552057	202583	172492
P35585	3	3	135.49	AP-1 complex subunit mu-1 OS=Mus musculus GN=Ap1m1 PE=1 SV=3 - [AP1M1_MOUSE]	0.910749	0.937849	0.968404	1.06338	0.940393	0.980077	0.985101	1.01512	0.902565	1.07947	0.926383	22657	11486.3	20569.8	10442.1	16042.2	12850.3	16505.3	16134.9	13660.9	13083.9	10438.9	18617.9	19389.3	13027.8	13817.1	13628.1	23163.3	12444.5
P35601	1	1	63.66	Replication factor C subunit 1 OS=Mus musculus GN=Rfc1 PE=1 SV=2 - [RFC1_MOUSE]	0.00544072	0.0504741	0.00406264	0.457371	2.18641	0.247537	0.724173	1.38089	0.104322	0.631577	1.58334	645.674	805.556	1034.69	1139.26	419.989	580.465	1312.73	2526.36	1700.67	1405.76	939.763	2228.23	1152.2	748.607	941.926	1400.37	694.424	1449.94
P35700	16	14	921.05	Peroxiredoxin-1 OS=Mus musculus GN=Prdx1 PE=1 SV=1 - [PRDX1_MOUSE]	0.0639551	0.18977	0.0851073	1.46954	0.680484	0.985056	1.06378	0.940048	0.114197	1.38144	0.723882	1.84328e+06	2.20143e+06	1.85985e+06	1.34088e+06	835117	1.79133e+06	1.32626e+06	1.5541e+06	746190	1.29078e+06	753708	1.04663e+06	1.73265e+06	1.92064e+06	1.50961e+06	1.50491e+06	1.36662e+06	1.24563e+06
P35762	2	2	101.74	CD81 antigen OS=Mus musculus GN=Cd81 PE=1 SV=2 - [CD81_MOUSE]	0.0318327	0.128331	0.0255548	0.442945	2.25761	0.449834	0.698254	1.43214	0.234785	0.634361	1.57639	12706.1	10382	12650.9	3779.51	8818.01	5825.99	9866.9	29321.8	24978.7	11639	18003.4	28468.1	6710.23	11031.9	22452.8	19721.4	8023.56	9628.44
P35802	1	1	40.1	Neuronal membrane glycoprotein M6-a OS=Mus musculus GN=Gpm6a PE=1 SV=1 - [GPM6A_MOUSE]	0.155882	0.305613	0.169413	0.130147	7.68362	0.94936	0.339418	2.94622	0.274046	0.383441	2.60796	363.125	1370.16	800.415	494.549	197.043	776.354	4727.2	7604.04	15815.3	1869.81	294.912	435.846	440.162	917.41	9463.61	263.198	444.027	261.301
P35822	2	2	88.8	Receptor-type tyrosine-protein phosphatase kappa OS=Mus musculus GN=Ptprk PE=1 SV=1 - [PTPRK_MOUSE]	0.0624194	0.187563	0.180952	0.337594	2.96214	0.814235	1.69943	0.588433	0.0614942	0.198652	5.03394	1869.86	141.028	2684.65	7830.46	1811.84	970.625	6602.17	4276.12	22974.7	5361.21	5131.99	999.552	223.17	313.964	1956.95	3926.99	1664.99	921.94
P35831	1	1	64.67	Tyrosine-protein phosphatase non-receptor type 12 OS=Mus musculus GN=Ptpn12 PE=1 SV=3 - [PTN12_MOUSE]	0.00627482	0.0548308	0.02661	2.94252	0.339844	0.79656	0.633652	1.57815	0.00735685	4.64375	0.215343	855.018	728.791	682.131	424.552	241.555	1111.11	50.5308	208.76	15.9902	670.195	94.4717	334.096	2577.85	1283.82	867.403	615.159	310.322	726.162
P35922	4	2	226.18	Fragile X mental retardation protein 1 homolog OS=Mus musculus GN=Fmr1 PE=1 SV=1 - [FMR1_MOUSE]	0.223775	0.383847	0.999314	0.992212	1.00785	0.293206	1.27073	0.786949	0.278512	0.78082	1.2807	8248.06	7801.02	8439.26	6006.25	4278.53	6495.6	3962.38	8504.54	7564.98	7874.44	6861.28	6825.03	4159.93	4718.18	3231.9	9244.48	5430.36	5691.54
P35951	8	7	445.04	Low-density lipoprotein receptor OS=Mus musculus GN=Ldlr PE=1 SV=2 - [LDLR_MOUSE]	0.058066	0.180809	0.505684	0.672791	1.48635	0.325943	1.40992	0.709259	0.0475841	0.477183	2.09563	67623.5	65558.3	46380.9	94577.2	33200.6	48989.3	138377	56274.8	142603	93680.3	33323.3	65371.2	25222.1	35797.8	40853.6	96141.2	19459.5	35256
P35979	6	6	780.45	60S ribosomal protein L12 OS=Mus musculus GN=Rpl12 PE=1 SV=2 - [RL12_MOUSE]	0.0349699	0.135127	0.0615372	1.37672	0.726362	0.997874	0.984421	1.01583	0.054789	1.39851	0.715046	1.01659e+06	1.25137e+06	884009	841622	690970	1.03228e+06	746854	698271	449746	899175	671770	686681	959136	662747	968360	850543	967098	1.39943e+06
P35980	6	6	563	60S ribosomal protein L18 OS=Mus musculus GN=Rpl18 PE=2 SV=3 - [RL18_MOUSE]	0.0670992	0.195336	0.0857981	1.33939	0.746607	0.976327	1.0133	0.986878	0.12408	1.32182	0.756534	982203	1.21765e+06	848671	823300	676782	853521	744883	593934	480463	767525	728187	718274	936870	588934	777447	804664	910950	1.31238e+06
P36552	8	8	430.84	Coproporphyrinogen-III oxidase, mitochondrial OS=Mus musculus GN=Cpox PE=1 SV=2 - [HEM6_MOUSE]	0.000626725	0.0189246	0.00231676	0.473935	2.10999	0.933028	1.03571	0.96552	0.00114582	0.457593	2.18535	105168	85229.7	104487	137087	179240	113932	289442	200025	399102	231249	229053	181182	68618.8	181695	100755	147627	78876.8	122568
P36916	4	4	237.96	Guanine nucleotide-binding protein-like 1 OS=Mus musculus GN=Gnl1 PE=1 SV=4 - [GNL1_MOUSE]	0.225669	0.386145	0.883788	1.05977	0.943598	0.427873	0.765341	1.30661	0.218302	1.38471	0.722174	15512.5	8368.67	13803.2	8759.68	12849.7	11863.3	8686.36	18886.1	6354.78	10754.8	9948.36	12513.3	17254.6	19635.1	10030.1	9555.24	22592.5	13906.8
P36993	1	1	64.03	Protein phosphatase 1B OS=Mus musculus GN=Ppm1b PE=1 SV=1 - [PPM1B_MOUSE]	0.42401	0.580165	0.442238	1.47625	0.677392	0.979562	1.07584	0.929509	0.55296	1.37219	0.728763	6810.95	1836.25	5558.13	1750.03	3035.07	3433.19	1866.32	3210.48	729.12	2986.39	1250.17	5147.11	4478.9	4959.7	1093.29	2018.94	4593.57	3698.57
P37040	10	10	628.44	NADPH--cytochrome P450 reductase OS=Mus musculus GN=Por PE=1 SV=2 - [NCPR_MOUSE]	0.487835	0.634059	0.735465	1.23898	0.807118	0.462493	1.16722	0.856735	0.890341	1.06147	0.942086	83336.3	47774.5	38361	55533.9	90383.9	55067	33210.1	54504.7	68999.8	40840	48199.2	53248.6	38123.3	18948.4	36427.6	138971	49618.4	35294.9
P37804	5	5	322.39	Transgelin OS=Mus musculus GN=Tagln PE=1 SV=3 - [TAGL_MOUSE]	0.157658	0.307723	0.140956	0.109884	9.10047	0.744735	0.183443	5.4513	0.4254	0.599012	1.66941	3345.13	2614.65	1846.11	1870.89	3603.79	1626.29	4395.2	80255.9	3551.78	2976.85	5902.69	38577	1632.99	67650.4	807.761	3584.66	5257.68	2328.18
P37889	11	11	583.39	Fibulin-2 OS=Mus musculus GN=Fbln2 PE=1 SV=2 - [FBLN2_MOUSE]	0.134476	0.284116	0.203697	0.374786	2.66819	0.169673	0.293857	3.40302	0.992978	1.2754	0.784065	9504.39	19914.9	12805.8	12197.2	9686.12	5310.22	38057	72408.4	36302.7	10460.2	16507.3	11486.5	21713.3	54940.9	116493	8975.25	25703.9	8406.54
P37913	8	8	412.32	DNA ligase 1 OS=Mus musculus GN=Lig1 PE=1 SV=2 - [DNLI1_MOUSE]	0.000326172	0.0128796	0.0280878	1.63356	0.612161	0.0648988	0.64846	1.54211	0.000222962	2.51913	0.396962	31226.7	29921.1	42799.9	25475.5	24928.7	19327.2	14275	21555.2	11909.5	23075.6	14291.5	21212.6	67895.5	52279.5	31122	27793.1	47935.6	40807.2
P38060	2	2	132.88	Hydroxymethylglutaryl-CoA lyase, mitochondrial OS=Mus musculus GN=Hmgcl PE=1 SV=2 - [HMGCL_MOUSE]	0.0729754	0.204691	0.302251	0.787566	1.26973	0.623255	1.23796	0.807783	0.0624027	0.636183	1.57188	8734.32	3809.65	4681.75	4604	10138.3	8319.22	9546.4	10726.6	9576.96	5329.16	7707.49	8267.43	3320.17	6099.94	7246.46	5995.64	4465.52	5415.62
P38647	41	41	3884.85	Stress-70 protein, mitochondrial OS=Mus musculus GN=Hspa9 PE=1 SV=3 - [GRP75_MOUSE]	0.141029	0.29036	0.210888	0.692657	1.44372	0.993704	1.02288	0.977636	0.177627	0.677167	1.47674	2.4962e+06	1.99425e+06	1.84526e+06	3.33432e+06	4.61442e+06	4.04317e+06	5.61614e+06	2.9561e+06	6.48782e+06	2.81388e+06	4.81126e+06	3.77469e+06	2.20519e+06	2.62972e+06	3.23883e+06	3.61389e+06	1.57914e+06	4.65099e+06
P39054	2	2	139.05	Dynamin-2 OS=Mus musculus GN=Dnm2 PE=1 SV=2 - [DYN2_MOUSE]	0.00303184	0.0395584	0.00239163	0.466403	2.14407	0.312325	0.754012	1.32624	0.0479437	0.618562	1.61665	7196.41	3427.31	6500.78	4085.86	5955.5	4367.51	7143.13	17690.6	12457.6	8515.11	12372.7	9430.51	8205	6033.27	5650.09	8539.73	9431.86	3960.85
P39061	2	2	154.48	Collagen alpha-1(XVIII) chain OS=Mus musculus GN=Col18a1 PE=1 SV=4 - [COIA1_MOUSE]	0.0235032	0.107244	0.0196166	13.1478	0.0760582	0.520614	1.16597	0.857653	0.154783	11.2763	0.0886819	11141.7	5711.48	13157.6	5590.11	5552.19	3178.09	1050.27	452.423	1424.21	431.164	13.689	0	17047.4	1016.6	104.989	14014.3	5755.76	81.7396
P39447	11	11	712.39	Tight junction protein ZO-1 OS=Mus musculus GN=Tjp1 PE=1 SV=2 - [ZO1_MOUSE]	0.0126047	0.0780787	0.955758	0.963572	1.0378	0.0319993	1.82427	0.548164	0.0182388	0.528195	1.89324	89152.7	98533.3	94444.6	60172.7	42980.4	41556.8	104303	68070.3	78093	63911.9	42376.5	86222.4	49003.7	34483.5	29168.7	69237.9	21718.9	30365.6
P39749	4	4	184.63	Flap endonuclease 1 OS=Mus musculus GN=Fen1 PE=1 SV=1 - [FEN1_MOUSE]	0.257262	0.420667	0.491856	0.659606	1.51606	0.243014	0.618058	1.61797	0.862127	1.06722	0.937011	19459.5	40466.1	31099.8	34967.9	17256.1	25372.7	19233.9	35756.3	59537.8	73518.3	16218	51376.2	44777.3	32412.2	63327.8	41465.7	22607	68235.6
P40124	17	17	1207.92	Adenylyl cyclase-associated protein 1 OS=Mus musculus GN=Cap1 PE=1 SV=4 - [CAP1_MOUSE]	0.0539259	0.1741	0.311796	1.39097	0.718924	0.500754	0.775435	1.2896	0.0440955	1.79379	0.557479	526684	527282	641908	284351	245889	409426	259717	484447	242044	388639	162567	357338	881639	735052	417499	345651	612050	406896
P40142	23	23	1603.96	Transketolase OS=Mus musculus GN=Tkt PE=1 SV=1 - [TKT_MOUSE]	0.00440759	0.0456937	0.00319995	2.45243	0.407759	0.171029	1.58551	0.630714	0.127402	1.54678	0.646504	2.40995e+06	1.42308e+06	1.99548e+06	1.2176e+06	757129	1.49953e+06	737902	694585	259089	975431	467914	658360	1.16074e+06	759785	997451	862027	1.46293e+06	624442
P40237	2	2	201.08	CD82 antigen OS=Mus musculus GN=Cd82 PE=1 SV=1 - [CD82_MOUSE]	0.124432	0.272168	0.642868	0.721232	1.38652	0.10699	0.469076	2.13185	0.431361	1.53756	0.650382	5159.23	5397.91	7433.02	3921.83	7329.45	7294.69	8170.88	11727.6	12852.9	6618.32	3031.44	8256.78	6996.85	11373.8	24784.9	21682.5	5535.39	7516.07
P40240	1	1	77.37	CD9 antigen OS=Mus musculus GN=Cd9 PE=1 SV=2 - [CD9_MOUSE]	9.75e-05	0.00815864	0.000672114	5.80654	0.17222	0.709027	0.660906	1.51307	0.000147372	8.78572	0.113821	26116	24102.8	37959.9	6615.79	11884.9	15660.1	739.263	851.921	240.175	2275.25	371.107	16591.6	28157	15389.9	36004	59294.9	29196.2	17066.7
P40336	8	6	407.18	Vacuolar protein sorting-associated protein 26A OS=Mus musculus GN=Vps26a PE=2 SV=1 - [VP26A_MOUSE]	0.0211065	0.100788	0.0178366	1.66751	0.599695	0.534911	1.15071	0.869027	0.136947	1.44912	0.690076	39329.8	34817.4	53867.6	31971.1	37673.1	33797	20611.3	20593.5	13740.4	29349.7	25845.9	28662.2	46102.4	20855.3	29514.7	21939.6	51780.2	30949.4
P40630	1	1	57.69	Transcription factor A, mitochondrial OS=Mus musculus GN=Tfam PE=1 SV=2 - [TFAM_MOUSE]	0.00206033	0.0328799	0.00856488	0.32915	3.03812	0.852637	1.06128	0.942255	0.0028991	0.310144	3.22431	2514.37	3179.83	2963.04	4791.91	4368.34	1653.58	8204.55	6733.02	20412.8	6395.85	12117.4	5291.94	3070.87	1429.23	2935.54	6108.95	1039.55	3762.57
P41105	1	1	49.33	60S ribosomal protein L28 OS=Mus musculus GN=Rpl28 PE=1 SV=2 - [RL28_MOUSE]	0.0672403	0.195378	0.0702246	1.90974	0.523632	0.871465	1.01349	0.986685	0.169133	1.88431	0.530698	11610	27789.9	12487.9	16313.4	10264.4	14562.7	10303.8	6740.04	7100.8	9311.15	7785.84	7470.98	24144.8	7639.03	14195.3	9404.69	6256.19	30149.6
P41241	1	1	42.93	Tyrosine-protein kinase CSK OS=Mus musculus GN=Csk PE=1 SV=2 - [CSK_MOUSE]	0.00876261	0.0633541	0.0343008	2.10587	0.474863	0.814133	0.823313	1.2146	0.0101957	2.5578	0.390961	4960.95	2577.08	3770.49	1594.47	2822.35	1854.11	1576.24	2439.7	1462.53	1121.94	887.953	859.47	5752.09	3051.2	1277.5	3056.05	5258.27	2956.97
P41731	1	1	65.16	CD63 antigen OS=Mus musculus GN=Cd63 PE=1 SV=2 - [CD63_MOUSE]	0.0766664	0.21152	0.224736	1.64263	0.608779	0.78967	0.597388	1.67395	0.0728065	2.74969	0.363677	8027.96	13829.1	11093.8	8685.96	14169.8	8365.72	5053.88	3493.28	5207.78	9791.71	12233.8	3286.32	7276.95	9615.86	20302.1	51777.4	13519.4	4929.71
P42125	8	8	492.8	Enoyl-CoA delta isomerase 1, mitochondrial OS=Mus musculus GN=Eci1 PE=2 SV=2 - [ECI1_MOUSE]	0.115602	0.26254	0.249033	0.643155	1.55483	0.893219	1.13205	0.883354	0.118551	0.568134	1.76015	172927	136632	214535	172883	345981	185396	679626	253085	336084	133066	250167	257859	181125	255771	177392	173895	131220	165669
P42208	7	7	570.07	Septin-2 OS=Mus musculus GN=Sept2 PE=1 SV=2 - [SEPT2_MOUSE]	0.907841	0.935209	0.937419	0.96203	1.03947	0.911351	0.947314	1.05562	0.997415	1.01554	0.984702	156001	131922	166945	156055	168336	147209	193450	138036	151977	160001	131853	187717	163983	137243	129316	145251	231931	170271
P42227	2	2	156.28	Signal transducer and activator of transcription 3 OS=Mus musculus GN=Stat3 PE=1 SV=2 - [STAT3_MOUSE]	0.0507657	0.168232	0.752037	1.11737	0.894956	0.174665	0.635296	1.57407	0.0479035	1.75882	0.568562	14377.3	9240.96	14005.1	6321.55	6438.68	8575.94	13053	14368.9	4751.08	11057.9	4879.17	4656.06	17184.9	13704.1	16494.5	12507.3	23932.1	8983.41
P42567	5	5	363.67	Epidermal growth factor receptor substrate 15 OS=Mus musculus GN=Eps15 PE=1 SV=1 - [EPS15_MOUSE]	0.182089	0.335027	0.158063	1.26221	0.792261	0.638426	1.09653	0.911968	0.565528	1.15109	0.868738	20857.1	19617.2	17633.4	14030.2	15929.7	12816.6	12115.4	11431.1	12986.5	15110.7	14351.4	13931.4	14531.3	17397.1	15062.3	20628.7	15027.4	9356.29
P42669	3	3	230.6	Transcriptional activator protein Pur-alpha OS=Mus musculus GN=Pura PE=1 SV=1 - [PURA_MOUSE]	0.064321	0.190565	0.0523034	1.66153	0.601853	0.400316	1.22795	0.814363	0.44782	1.35309	0.739048	38473.3	28866.6	23138.4	38142.7	27934.5	49378.6	15836.1	20917.8	20503.1	28234.8	12741.3	25709	18181.4	20737.1	17743.3	56972	24606.2	29464.9
P42932	30	30	2394.72	T-complex protein 1 subunit theta OS=Mus musculus GN=Cct8 PE=1 SV=3 - [TCPQ_MOUSE]	0.175019	0.327895	0.931146	1.02713	0.973584	0.315871	0.862358	1.15961	0.182424	1.19107	0.839578	1.13812e+06	1.0891e+06	916598	1.05264e+06	876920	950451	928443	998921	765075	1.06354e+06	1.21931e+06	889430	1.30996e+06	1.19782e+06	1.01932e+06	822833	1.41799e+06	1.21738e+06
P43135	1	1	25.26	COUP transcription factor 2 OS=Mus musculus GN=Nr2f2 PE=1 SV=2 - [COT2_MOUSE]	0.625437	0.741187	0.864071	2.20037	0.454468	0.597889	1.20622	0.829036	0.887935	1.82419	0.548189	353.855	308.004	846.367	203.949	2898.13	454.759	91.9794	505.913	177.724	239.232	659.159	627.907	102.611	1035.18	414.628	1497.58	1149.12	0
P43247	8	8	676.51	DNA mismatch repair protein Msh2 OS=Mus musculus GN=Msh2 PE=1 SV=1 - [MSH2_MOUSE]	0.00313005	0.0399569	0.0556176	1.59617	0.6265	0.280384	0.734243	1.36195	0.00241049	2.1739	0.460003	34247.2	23138.9	47229.3	24202.6	29852.2	43798	17132.8	24229.6	8259.87	18682.2	22976.3	35565.5	60082.2	44991.5	37124.7	32664.6	52124.3	48763.6
P43274	6	3	510.07	Histone H1.4 OS=Mus musculus GN=Hist1h1e PE=1 SV=2 - [H14_MOUSE]	0.00230034	0.0348046	0.0107028	0.363754	2.74911	0.800719	1.04026	0.961297	0.00297097	0.349676	2.85979	98984	256014	206653	315515	185443	92624.5	398292	368567	696588	558432	559559	594422	115578	98051.6	193517	493813	47182.6	162380
P43275	3	1	373.57	Histone H1.1 OS=Mus musculus GN=Hist1h1a PE=1 SV=2 - [H11_MOUSE]	0.00991715	0.0686401	0.0193805	0.225355	4.43745	0.999936	0.616304	1.62258	0.0189728	0.365655	2.73482	9915.34	36534.1	15859	32736.8	9267.77	13899.2	86053.5	55794	139813	85492.1	36380.9	121026	21124.1	19761.5	14763	118742	2091.42	15326.7
P43276	5	5	371.71	Histone H1.5 OS=Mus musculus GN=Hist1h1b PE=1 SV=2 - [H15_MOUSE]	9.42e-05	0.00815864	0.000488642	0.342559	2.91921	0.846884	1.15494	0.865848	0.000171697	0.296604	3.3715	104633	259810	187790	296457	194602	88984.9	390695	502201	815740	520113	629044	447560	141662	125009	200264	288845	87037.6	137563
P43277	5	1	432.6	Histone H1.3 OS=Mus musculus GN=Hist1h1d PE=1 SV=2 - [H13_MOUSE]	0.0561891	0.1775	0.0945325	0.246929	4.04975	0.996181	0.883172	1.13228	0.0813559	0.279593	3.57663	9027.02	28877.7	12900.8	14535.5	5852.14	3835.14	41297.2	27232	148416	63950.1	9569.72	13381.2	7205.41	8736.67	16862	40620.3	2065.43	9463.27
P43406	3	3	149.43	Integrin alpha-V OS=Mus musculus GN=Itgav PE=1 SV=2 - [ITAV_MOUSE]	0.162285	0.315157	0.174276	0.653201	1.53092	0.286579	0.680639	1.46921	0.945042	0.959689	1.042	12356.6	7410.63	8193.26	15345.6	16470.8	8140.44	8185.64	18005	22122.4	16321.4	15428.4	23913.3	12264	13836.9	16471.1	33075.4	14820.7	9316.49
P45376	8	8	616.83	Aldose reductase OS=Mus musculus GN=Akr1b1 PE=1 SV=3 - [ALDR_MOUSE]	0.983701	0.988753	0.982088	0.994248	1.00579	0.996209	0.978208	1.02228	0.994704	1.0164	0.983868	303962	351636	299492	157050	172186	230681	505237	237445	122145	240543	189997	228404	290713	293480	127127	140478	274655	422304
P45377	5	5	307.22	Aldose reductase-related protein 2 OS=Mus musculus GN=Akr1b8 PE=1 SV=2 - [ALD2_MOUSE]	9.43e-05	0.00815864	6.26e-05	7.51154	0.133128	0.0162603	2.99926	0.333416	0.0294515	2.50446	0.399287	169669	135023	104956	103962	31069	252710	25363.1	22764	11547.5	20067.6	7723.48	18689.2	43276.8	81159.1	21792	33146.2	36132.2	50355.1
P45591	6	5	427.76	Cofilin-2 OS=Mus musculus GN=Cfl2 PE=1 SV=1 - [COF2_MOUSE]	0.322058	0.483872	0.381306	1.22982	0.813129	0.395992	1.19046	0.840012	0.999539	1.03306	0.967996	60800.3	44583.3	48303.5	52345.9	39237	44527.1	33222.8	56903	29294.5	27976.8	53595.2	34650.1	38319.1	44052.6	31480.7	22643.2	73333.2	33604.4
P45878	2	2	165.67	Peptidyl-prolyl cis-trans isomerase FKBP2 OS=Mus musculus GN=Fkbp2 PE=1 SV=1 - [FKBP2_MOUSE]	0.511421	0.651422	0.486217	0.588462	1.69935	0.896416	0.869038	1.1507	0.751998	0.677142	1.47679	27528.8	8659.77	35778.6	27202.6	34394.2	42240.6	33508.2	43595.8	97752.5	49125.2	9332.57	65438.4	20190.6	33812.5	50357.6	53816.6	19475	24645.7
P45952	8	8	572.17	Medium-chain specific acyl-CoA dehydrogenase, mitochondrial OS=Mus musculus GN=Acadm PE=1 SV=1 - [ACADM_MOUSE]	0.0521139	0.170394	0.138483	1.44441	0.692323	0.0553588	1.84904	0.540821	0.867425	0.781169	1.28013	105645	82901.9	100043	130162	172681	143777	56401.4	163403	59939.6	34207	142603	52448.5	48839.2	77543.9	54666.5	99860.2	44766.6	71940.5
P46061	17	15	1155.23	Ran GTPase-activating protein 1 OS=Mus musculus GN=Rangap1 PE=1 SV=2 - [RAGP1_MOUSE]	0.0239254	0.10796	0.0209668	0.731664	1.36675	0.131124	0.812799	1.23032	0.598965	0.900179	1.11089	183292	200814	195645	176020	208764	147040	199788	239936	239649	343095	202125	294650	203728	270020	229233	267699	177948	218962
P46414	1	1	157.47	Cyclin-dependent kinase inhibitor 1B OS=Mus musculus GN=Cdkn1b PE=1 SV=2 - [CDN1B_MOUSE]	0.578212	0.704745	0.562596	1.79519	0.557044	0.758886	0.948874	1.05388	0.942589	1.89192	0.528564	1385.49	2580.11	2426.04	309.803	177.555	1459.46	1437.11	1526.57	330.634	83.9767	0	1266.6	3641.94	2866.13	1302.29	0	827.375	150.009
P46460	5	5	246.81	Vesicle-fusing ATPase OS=Mus musculus GN=Nsf PE=1 SV=2 - [NSF_MOUSE]	0.348272	0.510556	0.769093	0.87541	1.14232	0.704462	1.06752	0.93675	0.317155	0.82004	1.21945	23445.9	21091.7	13788.1	17325.2	19109.9	20054.6	16775.6	20228.4	20282.6	19518.5	25190.1	29161	15852.4	7637.17	15874.3	33935.8	20580.3	13673.2
P46467	2	2	82.9	Vacuolar protein sorting-associated protein 4B OS=Mus musculus GN=Vps4b PE=1 SV=2 - [VPS4B_MOUSE]	0.272053	0.436418	0.795302	1.09371	0.914322	0.574542	0.844809	1.1837	0.247724	1.29462	0.772427	9501.14	8577.93	8617.45	5283.64	6042.01	9620.97	6844.44	7172.43	5129.03	6440.82	5971.29	12003.2	11604.5	7015.48	8469.29	6204.58	11627.1	11474.2
P46471	18	17	1041.19	26S protease regulatory subunit 7 OS=Mus musculus GN=Psmc2 PE=1 SV=5 - [PRS7_MOUSE]	0.107445	0.253976	0.205562	1.25146	0.799065	0.944332	0.923661	1.08265	0.120129	1.35489	0.738065	274844	251192	243804	266942	298871	309450	193717	309120	152849	190098	265660	203100	303362	308817	233015	170000	398651	367224
P46638	6	6	520.81	Ras-related protein Rab-11B OS=Mus musculus GN=Rab11b PE=1 SV=3 - [RB11B_MOUSE]	0.537884	0.673722	0.980495	1.01852	0.981815	0.5489	1.15089	0.86889	0.662798	0.884983	1.12996	115134	125234	114382	94123	70554.9	80488.2	97507.4	81740.5	99643.6	82420.5	78329.3	149365	75588.8	84878.1	82428.5	112816	95568.9	69981.2
P46656	1	1	47.03	Adrenodoxin, mitochondrial OS=Mus musculus GN=Fdx1 PE=2 SV=1 - [ADX_MOUSE]	0.231494	0.393924	0.519088	0.736061	1.35858	0.788514	1.10325	0.906416	0.210267	0.667178	1.49885	716.618	1879.53	1510.12	1754.07	1590.28	1958.28	2629.12	1552.01	3818.37	1549.03	1707.27	1526.95	792.217	1297.83	2306.65	2152.62	541.319	1437.73
P46664	10	10	895.2	Adenylosuccinate synthetase isozyme 2 OS=Mus musculus GN=Adss PE=1 SV=2 - [PURA2_MOUSE]	0.000882419	0.0233545	0.000781422	2.26916	0.440692	0.36733	1.26019	0.793529	0.0125897	1.80064	0.555357	465925	388431	436446	277046	220192	346176	193849	123546	94395.6	184108	175593	169040	409734	242754	158764	235379	310958	335975
P46735	2	1	153.95	Unconventional myosin-Ib OS=Mus musculus GN=Myo1b PE=2 SV=3 - [MYO1B_MOUSE]	0.0557388	0.177168	0.0806899	0.0921086	10.8567	0.0940063	0.165824	6.0305	0.996052	0.555461	1.80031	0.125409	820.532	3.36551	0	25.949	131.568	0	1708.32	905.699	3595.5	1495.65	2951.16	138.303	167.039	120.479	3716.39	1397.1	379.858
P46935	21	19	1273.08	E3 ubiquitin-protein ligase NEDD4 OS=Mus musculus GN=Nedd4 PE=1 SV=3 - [NEDD4_MOUSE]	0.0081249	0.061965	0.00614517	1.81731	0.550264	0.282275	1.26244	0.792118	0.12823	1.43952	0.694675	408724	332341	398915	329924	315748	355637	250713	317660	108429	163868	197285	140320	341861	258827	216257	201236	480352	197620
P46938	10	10	501.77	Yorkie homolog OS=Mus musculus GN=Yap1 PE=1 SV=2 - [YAP1_MOUSE]	0.214512	0.372433	0.20353	0.1842	5.42888	0.857598	0.761579	1.31306	0.433686	0.241866	4.13452	15390	16167.7	17604.9	17921.6	22746.7	14206.6	20674.2	22610.4	20970.6	28747.2	451010	20794.2	18333.9	23295.4	19010.6	12936.8	37999.4	25031.4
P46978	2	2	66.97	Dolichyl-diphosphooligosaccharide--protein glycosyltransferase subunit STT3A OS=Mus musculus GN=Stt3a PE=1 SV=1 - [STT3A_MOUSE]	0.311544	0.474793	0.815737	1.16198	0.860602	0.610181	0.531753	1.88057	0.286074	2.18518	0.457627	6261.22	7872.27	3857.04	6500.87	3293.67	2261.01	1090.94	2006.81	6390.77	4996.39	4040.53	7332.25	6878.41	3111.71	11501.2	27415.1	3385.23	4212.17
P47199	4	4	112.5	Quinone oxidoreductase OS=Mus musculus GN=Cryz PE=1 SV=1 - [QOR_MOUSE]	0.0116824	0.074806	0.00885361	3.45942	0.289066	0.285853	1.64241	0.608862	0.171702	2.10631	0.474764	13537.1	17062.7	15044.6	14617.8	8062.56	24394.4	5189.88	3446.34	850.093	1309.38	8151.84	7854.42	8999.93	7775.54	4265.46	2165.1	13485.7	19761.4
P47226	3	3	56.54	Testin OS=Mus musculus GN=Tes PE=1 SV=1 - [TES_MOUSE]	0.00673675	0.0573182	0.025595	2.43794	0.410182	0.839824	0.444605	2.24919	0.00832021	5.48339	0.182369	7779.61	7242.5	6815.32	2384.37	2248.17	2245.02	0	1450.98	0	8853.65	0	1473.75	10634.2	18007.1	9938.35	9250.5	11486.6	5268.6
P47713	3	3	206.51	Cytosolic phospholipase A2 OS=Mus musculus GN=Pla2g4a PE=1 SV=1 - [PA24A_MOUSE]	0.00856198	0.0627878	0.0238964	2.3943	0.417659	0.9421	0.812981	1.23004	0.0124464	2.94508	0.339549	7885.16	12480.9	12056.4	3835.91	9770.82	8012.86	5131.79	2997.71	2237.57	4033.84	3934.33	4235.91	6722.79	5307.52	11058.5	4189.6	22394.2	16801.3
P47738	20	18	1436.61	Aldehyde dehydrogenase, mitochondrial OS=Mus musculus GN=Aldh2 PE=1 SV=1 - [ALDH2_MOUSE]	0.00352118	0.0424337	0.00267455	3.12477	0.320023	0.264905	1.52793	0.65448	0.0658403	2.0451	0.488973	1.44322e+06	1.09114e+06	1.54127e+06	3.21084e+06	3.03687e+06	3.58784e+06	1.224e+06	475141	722042	415286	754887	860541	1.15606e+06	1.65409e+06	1.22774e+06	3.28987e+06	968411	808411
P47739	5	4	189.62	Aldehyde dehydrogenase, dimeric NADP-preferring OS=Mus musculus GN=Aldh3a1 PE=2 SV=2 - [AL3A1_MOUSE]	0.0141985	0.082202	0.0109045	8.76023	0.114152	0.176294	3.26824	0.305975	0.324204	2.68041	0.373077	37447.9	4317.18	6881.2	27964.3	12545.8	99803.7	8637.91	2808.09	1373.11	2389.92	2858.3	3502.88	27594.4	11960	7682.06	2052.3	4833.62	3694.69
P47740	3	2	172.1	Fatty aldehyde dehydrogenase OS=Mus musculus GN=Aldh3a2 PE=2 SV=2 - [AL3A2_MOUSE]	0.0148871	0.0838821	0.588948	0.84582	1.18229	0.0900876	1.41055	0.708944	0.0132868	0.599638	1.66767	19826.2	12159.2	9788.82	12331.9	11520.9	13041	15452.8	10357.9	21125.5	14338.2	17490.3	14243.1	7694.99	5657.85	10032.5	17286.7	7627.08	7471.94
P47753	6	6	201.57	F-actin-capping protein subunit alpha-1 OS=Mus musculus GN=Capza1 PE=1 SV=4 - [CAZA1_MOUSE]	0.0137725	0.0806453	0.0365427	1.32738	0.753361	0.0189474	1.39833	0.715141	0.939774	0.949267	1.05344	136658	97003.9	120253	130048	82256.4	132327	75375.6	100342	78968.7	87285.1	64559.6	119727	95957.7	78170.4	80315.6	80019.9	88680.4	76415.5
P47754	8	7	551.21	F-actin-capping protein subunit alpha-2 OS=Mus musculus GN=Capza2 PE=1 SV=3 - [CAZA2_MOUSE]	0.238236	0.400587	0.2714	1.30588	0.765766	0.986896	1.03765	0.963718	0.338642	1.2585	0.794596	204916	175654	166482	111949	95400.9	112103	78322.3	111144	91274.2	145255	90588.8	146957	151108	193396	108334	154183	132057	95989.3
P47757	8	8	542.79	F-actin-capping protein subunit beta OS=Mus musculus GN=Capzb PE=1 SV=3 - [CAPZB_MOUSE]	0.171851	0.324781	0.160463	1.27601	0.783696	0.39274	1.17945	0.847853	0.822683	1.08186	0.92433	167253	176887	151895	141882	90534.1	163487	92317.9	135663	108602	130444	100340	131641	162972	155404	122329	108097	100563	106867
P47758	2	1	133.12	Signal recognition particle receptor subunit beta OS=Mus musculus GN=Srprb PE=1 SV=1 - [SRPRB_MOUSE]	0.697006	0.796975	0.714527	0.770659	1.29759	0.994368	0.649608	1.53939	0.773392	1.18634	0.842925	2345.25	2561.5	1603.53	3194.52	2382.53	675.837	1992.89	2748.73	3459.44	2488.65	2800.41	3071.25	1886.27	948.373	3091.83	9353.63	4058.44	308.95
P47791	10	9	648.72	Glutathione reductase, mitochondrial OS=Mus musculus GN=Gsr PE=2 SV=3 - [GSHR_MOUSE]	0.0581173	0.180809	0.554434	1.23874	0.80727	0.0484001	1.64608	0.607504	0.293298	0.752541	1.32883	286249	240088	213743	214951	107315	297085	242359	133504	157333	265437	141367	157427	133544	103724	110108	239601	140051	98832.8
P47802	1	1	38.89	Metaxin-1 OS=Mus musculus GN=Mtx1 PE=1 SV=1 - [MTX1_MOUSE]	0.0845557	0.222022	0.191869	2.3442	0.426585	0.896822	0.600378	1.66562	0.0895191	3.90454	0.256112	807.215	835.054	310.335	866.514	233.406	932.652	0	277.895	159.012	358.509	675.554	229.049	802.835	880.092	660.424	2486.48	276.69	1531.26
P47811	2	1	90.39	Mitogen-activated protein kinase 14 OS=Mus musculus GN=Mapk14 PE=1 SV=3 - [MK14_MOUSE]	0.26364	0.42715	0.328812	1.34542	0.74326	0.999995	0.96134	1.04021	0.327502	1.39953	0.714526	1330.62	703.482	1506.73	1487.12	1198.5	1690.83	882.601	1382.38	469.087	959.747	403.922	1786.87	924.702	1881.24	1781.51	598.688	1678.21	1371.33
P47856	17	14	897.29	Glutamine--fructose-6-phosphate aminotransferase [isomerizing] 1 OS=Mus musculus GN=Gfpt1 PE=1 SV=3 - [GFPT1_MOUSE]	0.00963924	0.0677092	0.077959	1.81267	0.551672	0.494244	0.828418	1.20712	0.00821536	2.18811	0.457015	121326	89542.7	61760	29589.3	40922	57183	47678.5	39880	22457.7	37015.2	25778.7	48036.9	97022.5	95432	51671.7	59365.7	107711	72035.6
P47857	5	5	259.17	6-phosphofructokinase, muscle type OS=Mus musculus GN=Pfkm PE=1 SV=3 - [K6PF_MOUSE]	0.00735823	0.0591732	0.0998166	2.08947	0.478591	0.328294	0.757228	1.32061	0.0056993	2.75936	0.362403	24288.5	10716.6	17896.3	5739.75	5512.16	24191.6	5044.46	8227.93	3683.39	5715.7	9568.1	10041.5	25581.8	12103.6	15781.9	15850.5	25029.8	22321.3
P47877	2	2	101.35	Insulin-like growth factor-binding protein 2 OS=Mus musculus GN=Igfbp2 PE=2 SV=2 - [IBP2_MOUSE]	0.0221698	0.102991	0.219625	0.075343	13.2726	0.369106	1.92856	0.518523	0.0173126	0.0390671	25.597	2286.52	974.846	439.561	725.018	606.095	1775.51	12742.1	5033.94	1297.07	1140.51	44539.5	25600.9	407.059	556.256	663.125	642.333	1261.09	0
P47879	3	3	180.52	Insulin-like growth factor-binding protein 4 OS=Mus musculus GN=Igfbp4 PE=2 SV=2 - [IBP4_MOUSE]	0.024862	0.110021	0.0230437	3.94825	0.253277	0.676311	1.14481	0.873506	0.114193	3.44882	0.289955	3394.81	5036.86	5152.92	14235.3	19954.5	11118.5	12005.1	118.153	355.017	237.804	324.092	1876.05	17134.6	272.088	9678.59	17652.7	5917.38	788.037
P47911	7	7	706.88	60S ribosomal protein L6 OS=Mus musculus GN=Rpl6 PE=1 SV=3 - [RL6_MOUSE]	0.127183	0.274628	0.167014	1.30327	0.7673	0.997266	0.985204	1.01502	0.187371	1.32284	0.755948	620622	792773	573109	597608	478076	799267	495683	526139	356513	512292	474245	598025	627516	409057	715100	519986	619551	1.02824e+06
P47915	3	3	176.3	60S ribosomal protein L29 OS=Mus musculus GN=Rpl29 PE=2 SV=2 - [RL29_MOUSE]	0.346689	0.508719	0.3167	1.43042	0.699094	0.681607	1.11901	0.893647	0.789972	1.27829	0.782294	61745.3	123778	71144.6	71468.2	58786.2	99887.8	69434.6	33804.5	55716.2	64914.9	55847.1	60608.6	88499	53560.7	104990	50482.9	25268.4	112235
P47934	1	1	43.62	Carnitine O-acetyltransferase OS=Mus musculus GN=Crat PE=1 SV=3 - [CACP_MOUSE]	0.308603	0.472131	0.48639	0.516622	1.93565	0.934993	0.718909	1.391	0.308531	0.718619	1.39156	1376.21	1943.83	3702.44	2836.03	654.836	526.891	4026.4	4412.55	5617.89	4564.71	892.535	1855.95	530.317	1727.63	2132.32	9411.17	98.6723	1456.82
P47941	3	3	147.2	Crk-like protein OS=Mus musculus GN=Crkl PE=1 SV=2 - [CRKL_MOUSE]	0.212217	0.369908	0.325882	1.25686	0.795631	0.973134	0.948795	1.05397	0.235039	1.3247	0.754891	23877.2	15737.9	25204.1	22663.5	14511	19046.5	17426.8	12893	6280.66	23272.6	11208.1	25222.4	24487.5	23142.3	13620	20704.1	28291.9	17327
P47955	2	2	198.26	60S acidic ribosomal protein P1 OS=Mus musculus GN=Rplp1 PE=1 SV=1 - [RLA1_MOUSE]	0.228155	0.389553	0.32083	1.18718	0.842335	0.990549	0.959441	1.04227	0.265293	1.23736	0.80817	1.20402e+06	1.07199e+06	982238	1.19472e+06	893642	1.18186e+06	1.59734e+06	629767	771997	1.00284e+06	812795	684407	977767	895431	971269	1.03497e+06	1.14555e+06	1.77946e+06
P47962	12	12	870.78	60S ribosomal protein L5 OS=Mus musculus GN=Rpl5 PE=1 SV=3 - [RL5_MOUSE]	0.286208	0.449848	0.265404	0.868774	1.15105	0.55567	0.89789	1.11372	0.83669	0.967573	1.03351	892999	979912	957403	960759	909639	955321	1.32758e+06	1.11948e+06	952021	1.10197e+06	999897	1.00941e+06	882175	1.10703e+06	1.05191e+06	846881	899559	1.5117e+06
P47963	7	7	328.81	60S ribosomal protein L13 OS=Mus musculus GN=Rpl13 PE=2 SV=3 - [RL13_MOUSE]	0.125131	0.272688	0.202407	1.27197	0.786179	0.983492	0.97015	1.03077	0.152373	1.31111	0.762712	423503	642419	407081	424771	324404	484284	383313	399660	273257	382323	336726	352484	462191	309526	487159	373953	472112	684795
P47964	2	2	104.72	60S ribosomal protein L36 OS=Mus musculus GN=Rpl36 PE=2 SV=2 - [RL36_MOUSE]	0.0786827	0.213768	0.110174	1.46658	0.681859	0.997225	0.978292	1.02219	0.124672	1.49912	0.667057	115645	213150	117743	145267	106921	163562	94631.3	81169.5	72872	122045	109448	107793	174058	86048.8	184223	108017	100775	228299
P47968	2	2	44.46	Ribose-5-phosphate isomerase OS=Mus musculus GN=Rpia PE=2 SV=2 - [RPIA_MOUSE]	0.00886485	0.063645	0.0680764	0.364954	2.74007	0.519396	1.58928	0.629216	0.00773112	0.229635	4.35474	14762	4289.6	4173.1	3557.63	3294.38	3162.1	40891.9	12063.9	12634.3	3560.39	8714.63	13211.6	4487.83	1758.79	4305.39	1486.01	6581.08	2295.27
P48024	3	3	163.05	Eukaryotic translation initiation factor 1 OS=Mus musculus GN=Eif1 PE=2 SV=2 - [EIF1_MOUSE]	0.172286	0.325347	0.293505	1.33627	0.748352	0.953433	0.939773	1.06409	0.186805	1.42191	0.703281	49621.3	60905.8	38590.5	55459.7	23506.3	40372.9	7154.6	40844.4	11203.8	57302	34441.4	49953.8	55825.1	34857.7	40535.6	48279	55167.4	50996.2
P48036	18	18	1782.61	Annexin A5 OS=Mus musculus GN=Anxa5 PE=1 SV=1 - [ANXA5_MOUSE]	0.00128093	0.0281805	0.00220119	2.5251	0.396024	0.934223	1.07274	0.932196	0.00444941	2.35389	0.424829	2.19503e+06	1.17982e+06	2.48641e+06	1.1495e+06	2.23832e+06	1.76041e+06	776845	791280	476007	1.02985e+06	289906	996133	2.79156e+06	1.46242e+06	1.24627e+06	1.08863e+06	2.22433e+06	1.44979e+06
P48428	1	1	41.73	Tubulin-specific chaperone A OS=Mus musculus GN=Tbca PE=2 SV=3 - [TBCA_MOUSE]	0.00175372	0.0308027	0.00265726	2.25574	0.443313	0.887591	1.09844	0.910379	0.00676997	2.05358	0.486954	24387.1	12523.1	20043.5	9892.06	13649.9	10064.6	5498.83	5198.79	4524.46	8314.78	7156.72	9452.95	14443.2	11938.4	9517.63	11244.9	24681.3	10618.8
P48678	18	18	1550.74	Prelamin-A/C OS=Mus musculus GN=Lmna PE=1 SV=2 - [LMNA_MOUSE]	0.856598	0.90664	0.904313	1.03548	0.965738	0.994851	0.974905	1.02574	0.860201	1.06213	0.941503	150500	157057	153719	351963	306628	202017	68579.4	126297	318866	278873	329164	154814	155167	203899	137146	387003	212260	260435
P48722	18	14	1304.85	Heat shock 70 kDa protein 4L OS=Mus musculus GN=Hspa4l PE=1 SV=2 - [HS74L_MOUSE]	0.0040215	0.0438974	0.00320583	2.32228	0.430612	0.342934	1.30072	0.768803	0.0557249	1.78537	0.560107	205538	150411	263474	170541	182707	238449	60089.2	70105.5	41851.9	154247	66784.7	128445	158337	104723	87692.4	156905	113923	309532
P48758	2	2	111.14	Carbonyl reductase [NADPH] 1 OS=Mus musculus GN=Cbr1 PE=1 SV=3 - [CBR1_MOUSE]	0.488378	0.63415	0.869006	0.864688	1.15649	0.759435	1.20885	0.827233	0.459723	0.715299	1.39802	34354.6	15095.7	16817.4	9095.59	6591.88	17937.9	22300.3	29701.6	10205	14785.3	9577.42	28955.4	21909.4	23352.3	4179.01	11276.1	5013.8	16904.2
P48962	13	6	1018.31	ADP/ATP translocase 1 OS=Mus musculus GN=Slc25a4 PE=1 SV=4 - [ADT1_MOUSE]	0.622848	0.739109	0.703314	1.20487	0.829962	0.995782	0.838919	1.19201	0.650592	1.43622	0.696271	119863	136460	65617.4	118516	75762.9	77456.6	32430.9	62695.7	95215.8	64447.6	95519.4	142418	107079	33708	161796	243548	61723.3	99812.7
P49312	14	10	1419.54	Heterogeneous nuclear ribonucleoprotein A1 OS=Mus musculus GN=Hnrnpa1 PE=1 SV=2 - [ROA1_MOUSE]	0.0068351	0.0573392	0.00868356	0.50139	1.99446	0.859662	0.889926	1.12369	0.0246939	0.563406	1.77492	771452	985484	756886	996284	1.09874e+06	712357	1.20221e+06	1.69485e+06	3.3632e+06	1.12333e+06	1.98494e+06	1.24439e+06	740696	815272	1.54482e+06	1.11785e+06	746942	1.0138e+06
P49442	2	2	159.01	Inositol polyphosphate 1-phosphatase OS=Mus musculus GN=Inpp1 PE=1 SV=2 - [INPP_MOUSE]	0.176224	0.328223	0.987882	0.727029	1.37546	0.263039	0.363132	2.75382	0.209308	2.00211	0.499473	2721.67	2032.51	3069.58	378.512	2736.82	2172.58	3118.87	3324.77	1459.71	5158.45	55.2486	4917.51	10609.6	6033.74	7411.72	2057.99	5079.54	4914.55
P49443	3	2	96.52	Protein phosphatase 1A OS=Mus musculus GN=Ppm1a PE=1 SV=1 - [PPM1A_MOUSE]	0.248213	0.412128	0.229908	1.36406	0.733108	0.829458	0.993153	1.00689	0.508309	1.37346	0.728088	7985.26	6729.16	7641.11	6769.8	8365.3	6946.4	4729.43	3818.85	5482.27	6835.02	6709.37	5002.19	6285.44	6912.31	4259.18	3714.4	16080.7	7491.36
P49586	4	4	188.74	Choline-phosphate cytidylyltransferase A OS=Mus musculus GN=Pcyt1a PE=1 SV=1 - [PCY1A_MOUSE]	0.41699	0.574644	0.389641	1.27222	0.786031	0.856055	1.14209	0.87559	0.69776	1.11394	0.897715	13873.1	8008.24	7371.03	9807.78	5156.19	13940.7	2944.7	6490.14	3804.41	20955.6	4881.2	6637.26	9349.02	6845.2	5937.95	8768.58	15892	4129.04
P49698	1	1	12.39	Hepatocyte nuclear factor 4-alpha OS=Mus musculus GN=Hnf4a PE=1 SV=2 - [HNF4A_MOUSE]	0.0044748	0.046095	0.0340991	26.7797	0.0373417	0.00419924	2.20376	0.453771	0.555258	12.1518	0.0822921	2077.49	2871.17	2581.89	2379.35	184.369	2220.52	149.221	84.0562	193.47	22.1266	9.02359	1.95697	0	0	0.255425	5552.93	5.58783	29.3152
P49717	19	18	1323.03	DNA replication licensing factor MCM4 OS=Mus musculus GN=Mcm4 PE=2 SV=1 - [MCM4_MOUSE]	0.0585897	0.181545	0.725961	1.07599	0.929373	0.206861	0.828815	1.20654	0.0537001	1.29823	0.770278	275849	302487	358645	293590	345110	329018	345265	283819	262815	301893	298750	277632	466572	430882	336739	237911	403045	422950
P49718	14	14	816	DNA replication licensing factor MCM5 OS=Mus musculus GN=Mcm5 PE=2 SV=1 - [MCM5_MOUSE]	0.0120361	0.0758101	0.362501	1.18647	0.842835	0.135941	0.758832	1.31781	0.00939931	1.56355	0.63957	285394	285854	344386	262698	361443	294311	283308	263335	263714	248216	249399	237859	557608	354950	363953	218745	443863	477867
P49722	6	6	716.38	Proteasome subunit alpha type-2 OS=Mus musculus GN=Psma2 PE=1 SV=3 - [PSA2_MOUSE]	0.512526	0.652121	0.48133	1.16806	0.856121	0.84093	1.08062	0.925392	0.812622	1.08091	0.925143	362252	201101	320397	271800	364522	362590	349679	285587	226224	276563	299415	174317	253632	294493	263201	223105	412319	295451
P49817	2	2	67.42	Caveolin-1 OS=Mus musculus GN=Cav1 PE=1 SV=1 - [CAV1_MOUSE]	0.213375	0.371296	0.594696	1.14197	0.875679	0.671701	0.806522	1.23989	0.187344	1.41592	0.706254	13183.7	11205.5	6973.39	11978.5	6014.38	7356.35	7115.08	15337.8	10750.9	3697.9	2423.02	10336.6	12590.7	9464	15600.8	14158.5	8291.8	10210.9
P49935	4	4	311.47	Pro-cathepsin H OS=Mus musculus GN=Ctsh PE=2 SV=2 - [CATH_MOUSE]	0.383122	0.543535	0.664792	1.46881	0.680825	0.850553	0.624965	1.60009	0.356964	2.35022	0.425492	23091.5	24333.7	24685.2	7374.59	2426.15	3602	2817.82	8344.52	7383.09	35226.7	1551.89	2895.5	49042.1	9150.08	18933.7	14531.2	43716.2	1455.54
P49962	1	1	65.85	Signal recognition particle 9 kDa protein OS=Mus musculus GN=Srp9 PE=1 SV=2 - [SRP09_MOUSE]	0.000183941	0.0108374	0.000224075	0.612027	1.63392	0.563277	0.909793	1.09915	0.00168046	0.67271	1.48652	6922.72	6793.38	8237.44	8716.38	9252.87	6922.7	16346	13811.6	11143.2	11335.6	14097	9808.11	8395.6	7701.31	6959.32	9812.71	8589.18	10032.2
P50096	8	4	367.29	Inosine-5'-monophosphate dehydrogenase 1 OS=Mus musculus GN=Impdh1 PE=2 SV=2 - [IMDH1_MOUSE]	0.247178	0.410839	0.219378	0.484928	2.06216	0.624167	0.6493	1.54012	0.702106	0.746847	1.33896	15599.1	13184.3	14760.7	7266.22	11027.9	8533.9	58089.2	13104.7	10178.6	13321.3	28547.9	21877.2	17617.4	21444.6	8011.48	5656.85	30534.8	25116.6
P50247	19	18	1630.51	Adenosylhomocysteinase OS=Mus musculus GN=Ahcy PE=1 SV=3 - [SAHH_MOUSE]	0.00685032	0.0573392	0.0294344	1.74127	0.574292	0.786451	0.816715	1.22442	0.00786798	2.13205	0.469033	767668	655351	1.02065e+06	619288	644704	864109	555963	525805	219851	430598	386171	507143	1.64964e+06	1.0117e+06	666871	415466	933133	920945
P50396	11	7	749.4	Rab GDP dissociation inhibitor alpha OS=Mus musculus GN=Gdi1 PE=1 SV=3 - [GDIA_MOUSE]	0.37318	0.533362	0.980657	0.980395	1.02	0.395596	0.803201	1.24502	0.498327	1.22061	0.819263	57734.1	30297.5	59772.2	21099.5	41823.5	37848	28368.1	40351.2	26188.4	49892.9	46758.6	61986.5	47941.7	61226.4	55473.9	34206.7	67060.5	43571.1
P50428	2	2	47.56	Arylsulfatase A OS=Mus musculus GN=Arsa PE=2 SV=2 - [ARSA_MOUSE]	0.0396762	0.146001	0.049214	0.349124	2.86431	0.943584	0.897846	1.11378	0.0897474	0.388846	2.57171	2182.36	1736.7	2901.62	1223.04	7856.14	1605.66	9571.38	13013.7	14430.7	2129.89	5876.81	5118.81	4556.1	2610.22	5380.67	592.032	3139.88	3218.35
P50431	7	5	483.02	Serine hydroxymethyltransferase, cytosolic OS=Mus musculus GN=Shmt1 PE=1 SV=3 - [GLYC_MOUSE]	0.00029414	0.0127999	0.0334991	1.6047	0.623168	0.0488255	0.605511	1.6515	0.000198825	2.65017	0.377335	44551.7	32660.7	40167.8	24326.5	43226.1	35122.5	30024.6	21144.3	13362.9	12625.4	34357	25617.3	89288.6	49881.1	49139.7	40491.2	60073.7	74546.7
P50516	14	14	1090.92	V-type proton ATPase catalytic subunit A OS=Mus musculus GN=Atp6v1a PE=1 SV=2 - [VATA_MOUSE]	0.419464	0.576027	0.542196	0.838159	1.19309	0.982905	1.02617	0.974498	0.441444	0.816785	1.22431	119481	87338.7	139705	105742	154137	128943	137371	169089	122194	231474	92395.8	124811	92498	106137	114461	163116	126603	113780
P50518	2	2	158.3	V-type proton ATPase subunit E 1 OS=Mus musculus GN=Atp6v1e1 PE=1 SV=2 - [VATE1_MOUSE]	0.108524	0.25524	0.106271	1.52984	0.653662	0.84762	1.0606	0.942859	0.262091	1.44243	0.693276	10108.6	8436.61	10654.8	8227.27	12135	9145.84	4819.74	9667.32	4203.21	10721	2668.16	6295.76	8969.02	6811.43	9348.1	11863.3	14568.9	3792.71
P50543	3	3	264.79	Protein S100-A11 OS=Mus musculus GN=S100a11 PE=2 SV=1 - [S10AB_MOUSE]	0.0898009	0.228773	0.0923309	1.97851	0.505432	0.210431	1.67704	0.596288	0.878503	1.17976	0.847631	293299	169770	371629	222967	91332.2	438597	117776	177776	71613.2	163355	148566	123334	75812.7	249341	99422.7	149252	183323	189512
P50544	10	10	513.25	Very long-chain specific acyl-CoA dehydrogenase, mitochondrial OS=Mus musculus GN=Acadvl PE=1 SV=3 - [ACADV_MOUSE]	0.297168	0.461329	0.26912	0.69134	1.44647	0.631289	0.771045	1.29694	0.773586	0.896628	1.11529	65552.5	45960.1	58796.8	46826.9	75480.5	78700.2	39811.7	85537	117585	97580.2	95698.7	100886	45941.7	62843.4	104740	149650	58186.9	60213.8
P50580	11	11	961.01	Proliferation-associated protein 2G4 OS=Mus musculus GN=Pa2g4 PE=1 SV=3 - [PA2G4_MOUSE]	0.530418	0.667786	0.922792	1.06074	0.942738	0.739384	0.920508	1.08636	0.51063	1.15234	0.867798	511805	539716	397613	367247	272835	293815	351513	359943	283804	508363	465450	277503	461426	319886	433780	390991	536689	446052
P51125	5	5	237.92	Calpastatin OS=Mus musculus GN=Cast PE=1 SV=2 - [ICAL_MOUSE]	0.325326	0.4863	0.302797	1.43585	0.69645	0.597216	1.30988	0.763426	0.847326	1.09617	0.912269	36622	20184	33877.5	24186.1	12852.8	14329.9	7295.1	11200.8	11555.4	36256.6	9688.03	22936.4	16990.8	14493.9	12412.5	21809.2	33920.3	8819.84
P51150	10	10	874.45	Ras-related protein Rab-7a OS=Mus musculus GN=Rab7a PE=1 SV=2 - [RAB7A_MOUSE]	0.00804066	0.0616964	0.0118568	0.536339	1.86449	0.9452	0.897578	1.11411	0.0223719	0.597541	1.67353	257213	214449	198937	154369	221268	169385	618727	285498	407129	282617	277048	395494	168599	125988	241802	400218	196484	221243
P51174	13	12	941.68	Long-chain specific acyl-CoA dehydrogenase, mitochondrial OS=Mus musculus GN=Acadl PE=2 SV=2 - [ACADL_MOUSE]	0.175619	0.32822	0.201136	1.41704	0.705698	0.274945	1.35889	0.735896	0.977407	1.04279	0.958964	298922	421935	247782	388201	633189	438633	228432	379552	252479	333543	151115	368780	319363	261882	228691	513820	197783	265702
P51410	8	8	690.85	60S ribosomal protein L9 OS=Mus musculus GN=Rpl9 PE=2 SV=2 - [RL9_MOUSE]	0.386329	0.546575	0.382027	1.14793	0.871133	0.938946	1.02869	0.972108	0.570997	1.11591	0.896127	649757	584220	528074	512065	418590	563613	417930	592278	348375	570902	447186	460015	432551	397453	516237	581690	689048	548515
P51432	4	4	242.66	1-phosphatidylinositol 4,5-bisphosphate phosphodiesterase beta-3 OS=Mus musculus GN=Plcb3 PE=2 SV=2 - [PLCB3_MOUSE]	0.369947	0.530511	0.348494	1.91389	0.522497	0.873925	1.54491	0.647286	0.624921	1.23883	0.807212	15009.1	11913.3	12041.8	15560.2	1379.61	16410.7	7993.83	5443.11	4879.54	7849.33	200.199	11418.2	13122.1	4907.94	6287.44	7485.86	3476.17	11528.7
P51569	1	1	80.11	Alpha-galactosidase A OS=Mus musculus GN=Gla PE=1 SV=1 - [AGAL_MOUSE]	0.0522506	0.17066	0.0627365	0.643345	1.55438	0.942159	0.992253	1.00781	0.113754	0.648368	1.54233	8254.25	4182.8	7381.76	4985.38	11690.2	3175.53	6727.42	11008.4	13426.1	12716.5	8789.4	8994.2	6180.23	4807.05	5476.78	10165.3	7997.75	5352.63
P51655	2	2	65.96	Glypican-4 OS=Mus musculus GN=Gpc4 PE=2 SV=2 - [GPC4_MOUSE]	0.0129991	0.0788844	0.0334516	0.187789	5.32512	0.950935	1.06861	0.935799	0.0185026	0.175733	5.69045	2204.49	4055.42	1524.62	1686.49	875.373	1667.01	2111.74	22687.1	16360.5	1983.89	17055.4	3774.22	1538.8	2228.61	3054.34	3050.63	845.764	523.982
P51660	8	8	532.66	Peroxisomal multifunctional enzyme type 2 OS=Mus musculus GN=Hsd17b4 PE=1 SV=3 - [DHB4_MOUSE]	0.0755669	0.20943	0.274449	1.28634	0.777397	0.0666536	1.45039	0.689471	0.684848	0.886897	1.12753	75539.8	52381	49897.9	48417.6	77615.6	61858.3	42337.2	34365	41666.3	34632.8	68109.7	63191.1	29215.1	32401.7	34822.4	77188.8	44255.6	34262.9
P51807	1	1	105.56	Dynein light chain Tctex-type 1 OS=Mus musculus GN=Dynlt1 PE=1 SV=1 - [DYLT1_MOUSE]	0.596127	0.718057	0.759073	0.860022	1.16276	0.954303	0.977719	1.02279	0.584591	0.87962	1.13685	5128.2	4759.03	5156.55	4567.62	4376.45	8171.28	4794.49	6470.39	7867.64	7502.3	6057.06	4701.53	8957.66	6433.56	4929.27	1663.29	5381.68	5526.52
P51855	4	4	232.72	Glutathione synthetase OS=Mus musculus GN=Gss PE=2 SV=1 - [GSHB_MOUSE]	0.0141386	0.0820093	0.03201	1.90565	0.524756	0.0218817	2.03385	0.491678	0.97933	0.936965	1.06728	47090.4	20106.2	43507.1	36452.3	21341.9	45581	29410.8	26528.9	11774.3	21104.1	12834.4	10686.7	16255.3	10288.2	10196	23336.2	24354.3	20828
P51859	9	8	429.42	Hepatoma-derived growth factor OS=Mus musculus GN=Hdgf PE=1 SV=2 - [HDGF_MOUSE]	0.362465	0.52339	0.431918	1.22618	0.815541	0.426333	1.23536	0.809483	0.99994	0.992572	1.00748	198723	163542	182399	220537	142880	239582	203353	166712	62896.3	164455	186561	151990	200432	112184	101520	112997	152977	248905
P51863	4	4	245.61	V-type proton ATPase subunit d 1 OS=Mus musculus GN=Atp6v0d1 PE=1 SV=2 - [VA0D1_MOUSE]	0.679309	0.786284	0.682601	1.18751	0.842096	0.784214	0.995555	1.00447	0.983495	1.19282	0.838353	15246.5	14045.5	15367.7	13282.8	19173.1	12393	4563.19	9126.53	11663.6	14783.6	11924.1	23314	8570.38	3636.59	25762.7	25743.2	19087.8	7107.59
P51881	12	5	990.93	ADP/ATP translocase 2 OS=Mus musculus GN=Slc25a5 PE=1 SV=3 - [ADT2_MOUSE]	0.610314	0.728027	0.904623	1.12778	0.886695	0.833396	0.706317	1.41579	0.584127	1.59671	0.626288	118545	163851	68901.2	139429	91847.7	72171.7	48049.2	70340.9	103730	102012	148631	107797	86122.5	48853	238373	354896	93331.7	105409
P51912	1	1	43.66	Neutral amino acid transporter B(0) OS=Mus musculus GN=Slc1a5 PE=2 SV=2 - [AAAT_MOUSE]	0.852907	0.904287	0.84311	1.40359	0.712459	0.978005	1.06778	0.936526	0.931837	1.3145	0.760747	4283.58	1775.61	1020.19	1965.36	2662.74	371.379	1201.37	1067.73	1405.23	1007.27	3362.71	561.387	2213.11	617.903	797.484	3818.88	3200.1	664.683
P52196	4	4	219.4	Thiosulfate sulfurtransferase OS=Mus musculus GN=Tst PE=1 SV=3 - [THTR_MOUSE]	0.0386744	0.143926	0.0624506	0.315457	3.17001	0.999876	0.898027	1.11355	0.0642121	0.351278	2.84675	11510.3	13906.8	12676.7	16325.1	18287.8	30587.6	112435	45559.5	79205.5	32463.5	8813.81	48966.4	20547.1	18320.5	38288.9	20579.7	5474.66	11812.8
P52293	12	12	1073.16	Importin subunit alpha-1 OS=Mus musculus GN=Kpna2 PE=1 SV=2 - [IMA1_MOUSE]	0.00725896	0.0588019	0.0395324	0.668257	1.49643	0.0073623	0.582515	1.71669	0.677776	1.14719	0.871693	211898	246875	223901	193076	203417	151323	315841	238429	272222	462552	248326	303974	357349	412986	316672	232795	252742	539833
P52432	3	3	224.77	DNA-directed RNA polymerases I and III subunit RPAC1 OS=Mus musculus GN=Polr1c PE=1 SV=3 - [RPAC1_MOUSE]	0.830325	0.88984	0.816197	0.926381	1.07947	0.9345	0.937115	1.06711	0.963521	0.988546	1.01159	18582.3	12371.6	18769.2	22821.1	21281.2	19411.5	26365.6	17280.7	21306.8	18372.5	22384.5	16525.8	20239.7	17224.8	15892.5	14967	19803.3	32708.4
P52479	4	4	163.89	Ubiquitin carboxyl-terminal hydrolase 10 OS=Mus musculus GN=Usp10 PE=1 SV=3 - [UBP10_MOUSE]	0.0220206	0.102763	0.0176588	1.64581	0.607603	0.439589	1.19315	0.83812	0.179669	1.37939	0.724959	26328.5	24500.8	30796.4	17987.9	22101.6	22557.7	16373.9	14420.7	10990.4	9745.43	13019.8	23110.5	20346.5	10382.7	16104	22316.7	23102.2	28665.9
P52480	40	37	4201.7	Pyruvate kinase PKM OS=Mus musculus GN=Pkm PE=1 SV=4 - [KPYM_MOUSE]	0.0238291	0.10796	0.0557546	1.82615	0.547601	0.955279	0.925638	1.08034	0.032148	1.97285	0.50688	1.57918e+07	8.32391e+06	1.0384e+07	6.26181e+06	5.62612e+06	6.58624e+06	8.26232e+06	5.05551e+06	2.09925e+06	4.95619e+06	3.90492e+06	4.73036e+06	1.38159e+07	8.01109e+06	5.40153e+06	6.55702e+06	1.55616e+07	7.88246e+06
P52503	1	1	25.76	NADH dehydrogenase [ubiquinone] iron-sulfur protein 6, mitochondrial OS=Mus musculus GN=Ndufs6 PE=1 SV=2 - [NDUS6_MOUSE]	0.554926	0.688627	0.823893	0.561623	1.78055	0.868168	1.03633	0.964946	0.525238	0.541936	1.84524	1227.74	2214.58	846.115	2222.82	2637.34	819.063	3717.89	599.431	7665.65	970.269	3695.32	1099.4	1376.27	205.688	2347.31	3328.93	611.361	1748.7
P52760	1	1	70.14	Ribonuclease UK114 OS=Mus musculus GN=Hrsp12 PE=1 SV=3 - [UK114_MOUSE]	0.025929	0.112272	0.0265192	7.21501	0.1386	0.785036	2.38023	0.420128	0.0933333	3.03123	0.3299	7544.47	3587.01	10263.6	1160.74	2893.37	8568.48	1200.25	11.3018	0	885.958	1136.35	1480.99	4041.1	1686.42	1612.28	4406.23	1562.71	983.035
P52800	2	2	47.27	Ephrin-B2 OS=Mus musculus GN=Efnb2 PE=1 SV=1 - [EFNB2_MOUSE]	0.238462	0.400587	0.77092	0.635471	1.57364	0.545852	1.11281	0.898627	0.215046	0.571051	1.75116	4067.02	3733.85	3385.64	7943.15	1131.32	7650.47	8615.85	2498.11	14519.3	10796.5	2420.48	5072.24	414.173	3173.53	9196.73	10304.9	397.583	1595.04
P52825	1	1	20.98	Carnitine O-palmitoyltransferase 2, mitochondrial OS=Mus musculus GN=Cpt2 PE=1 SV=2 - [CPT2_MOUSE]	0.15087	0.300569	0.576855	1.32453	0.754983	0.129067	1.88768	0.529752	0.554944	0.701674	1.42516	5992.83	3048.97	3250.86	3180.55	3994.66	1985.46	3473.45	2949.09	3453.64	917.364	4557.37	845.975	686.08	2465.93	2011.73	3511.84	2349.06	340.292
P52875	1	1	37.34	Transmembrane protein 165 OS=Mus musculus GN=Tmem165 PE=2 SV=2 - [TM165_MOUSE]	0.161865	0.31454	0.216	2.60608	0.383719	0.999981	0.650693	1.53682	0.218004	4.00508	0.249683	4900.88	7293.35	1940.87	3282	2721.69	2875.19	1250.45	0	829.875	2497.36	1600.43	2652.78	3435.97	404.612	10769.3	14753	4136.61	1868.86
P52912	2	1	69.56	Nucleolysin TIA-1 OS=Mus musculus GN=Tia1 PE=1 SV=1 - [TIA1_MOUSE]	0.497262	0.639874	0.520973	1.01757	0.982736	0.988435	1.02606	0.974603	0.607526	0.991725	1.00834	1509.03	1890.26	629.82	1246.44	1056.61	932.858	82.157	1831.49	340.363	256.109	2693.59	1935.88	1628.4	1328.68	1118.29	378.54	1753.32	873.288
P52927	2	2	213.59	High mobility group protein HMGI-C OS=Mus musculus GN=Hmga2 PE=1 SV=1 - [HMGA2_MOUSE]	0.000503354	0.0175168	0.00167793	31.5997	0.0316458	0.967346	0.878002	1.13895	0.00103339	35.9905	0.0277851	7341.95	30357.1	6991.97	5934.25	15919	2178.77	913.9	0	432.333	567.373	129.469	131.723	16452.5	3422.48	11403.6	29904.4	8973.31	8115.78
P53026	9	9	639.96	60S ribosomal protein L10a OS=Mus musculus GN=Rpl10a PE=1 SV=3 - [RL10A_MOUSE]	0.109599	0.256119	0.163451	1.2419	0.805215	0.998132	0.993882	1.00616	0.148311	1.24955	0.800288	385221	484290	339123	338323	277280	340510	283758	345720	184843	314975	302180	311609	338321	275589	347629	330935	442752	442846
P53395	1	1	44.28	Lipoamide acyltransferase component of branched-chain alpha-keto acid dehydrogenase complex, mitochondrial OS=Mus musculus GN=Dbt PE=2 SV=2 - [ODB2_MOUSE]	0.0559906	0.177236	0.13135	0.606581	1.64859	0.912273	1.03901	0.962455	0.0630973	0.583807	1.7129	2638.06	1626.67	758.272	811.738	1391.53	1821.29	2430.42	2697.09	1829.41	1756.75	3374.83	2827.17	798.382	604.316	1276.94	3233	905.737	1889.49
P53569	1	1	67.5	CCAAT/enhancer-binding protein zeta OS=Mus musculus GN=Cebpz PE=2 SV=2 - [CEBPZ_MOUSE]	0.150774	0.300569	0.154024	0.725355	1.37864	0.907412	0.925865	1.08007	0.297468	0.783435	1.27643	5069.78	4477.53	3882	3349.7	4224.92	2317.88	6179.25	5442.64	4381.84	3329.57	6929.02	5889.97	4502.62	2484.01	3693.69	4916.73	3581.68	6010.5
P53657	5	4	285.58	Pyruvate kinase PKLR OS=Mus musculus GN=Pklr PE=2 SV=1 - [KPYR_MOUSE]	0.00851409	0.0627292	0.11754	4.79782	0.208428	0.00653951	6.19125	0.161518	0.317274	0.774935	1.29043	21925.3	10864.3	6373.94	18237.3	1348.43	44545	4319.02	3921.57	3318.96	2076.13	3745.92	4147.84	878.635	836.05	1323.95	11142.9	1713.71	788.68
P53702	1	1	77	Cytochrome c-type heme lyase OS=Mus musculus GN=Hccs PE=1 SV=2 - [CCHL_MOUSE]	0.238531	0.400587	0.851392	0.490803	2.03748	0.474668	0.402452	2.48477	0.224279	1.21953	0.819986	1548.85	809.046	154.568	383.523	468.737	379.384	518.841	361.106	1661.34	1368.73	2220.91	1497.59	453.19	0	3100.24	5514.31	235.501	0
P53810	4	2	292.6	Phosphatidylinositol transfer protein alpha isoform OS=Mus musculus GN=Pitpna PE=1 SV=2 - [PIPNA_MOUSE]	0.141606	0.290572	0.194277	1.4584	0.685683	0.999991	1.04395	0.957896	0.192995	1.397	0.715822	61733.2	27053.8	50735.9	32579.6	20923.8	29741.4	29368.1	24971	16219.7	33170.9	22446.1	26572.3	37153	38084	21487	30814	42199.4	43650.9
P53811	6	4	246.28	Phosphatidylinositol transfer protein beta isoform OS=Mus musculus GN=Pitpnb PE=1 SV=2 - [PIPNB_MOUSE]	0.445102	0.598914	0.975504	0.904765	1.10526	0.458159	0.704123	1.42021	0.581391	1.28495	0.778239	18797.7	13359.7	14535.9	10201	7196.63	15196.1	22505.8	10271.5	6751.14	12700.7	12301.1	23102.6	25729.7	19286.4	15547.5	6763.43	20125.1	25151.9
P53986	1	1	59.21	Monocarboxylate transporter 1 OS=Mus musculus GN=Slc16a1 PE=1 SV=1 - [MOT1_MOUSE]	0.302726	0.467132	0.30979	1.64231	0.608898	0.951066	1.0336	0.967494	0.461138	1.58893	0.629355	5954.85	6134.48	2941.89	6253.41	12222.9	3978.41	635.954	6899.3	3618.69	2324.78	4324.25	5022.15	5340.67	1553.09	11411	7341.26	7697.83	2923.58
P53994	8	2	586.42	Ras-related protein Rab-2A OS=Mus musculus GN=Rab2a PE=1 SV=1 - [RAB2A_MOUSE]	0.0148296	0.0838075	0.0185234	0.556487	1.79699	0.895387	0.847965	1.17929	0.0443901	0.656262	1.52378	85653.1	84887.1	79564.7	101717	86748.9	68908.1	147983	152826	233350	140683	98740.8	138351	75612.2	65738.5	131205	188362	77455.1	60094.2
P53995	2	2	128.05	Anaphase-promoting complex subunit 1 OS=Mus musculus GN=Anapc1 PE=1 SV=2 - [APC1_MOUSE]	0.000230559	0.0122316	0.00125793	1.88812	0.529626	0.802934	0.909327	1.09971	0.000365938	2.0764	0.481603	5123.53	3443.34	4369.15	4198.22	6141.16	4910.77	1634.98	3454.78	1564.34	2753.81	1988.26	3531.96	7079.91	4412.31	4470.57	4461.49	5519.89	5052.57
P53996	2	2	151.47	Cellular nucleic acid-binding protein OS=Mus musculus GN=Cnbp PE=2 SV=2 - [CNBP_MOUSE]	0.0163421	0.0872333	0.0234199	1.63103	0.61311	0.962051	1.06587	0.938204	0.0391974	1.53024	0.653494	54479.5	75653.4	39663.7	40118.2	29405.3	59935.9	35412.6	29066.6	24594.7	38810.6	31929.9	23662.7	69346.6	48042.4	46033.9	38190	35187.6	43962.8
P54071	17	13	1130.48	Isocitrate dehydrogenase [NADP], mitochondrial OS=Mus musculus GN=Idh2 PE=1 SV=3 - [IDHP_MOUSE]	0.0465996	0.159585	0.130571	0.718936	1.39094	0.853066	1.1078	0.90269	0.0490802	0.648976	1.54089	245395	261861	229049	265402	499395	237193	293111	432881	353289	269015	591719	477856	224801	297621	225746	387923	219181	213870
P54103	3	2	220.76	DnaJ homolog subfamily C member 2 OS=Mus musculus GN=Dnajc2 PE=1 SV=2 - [DNJC2_MOUSE]	0.338396	0.499166	0.640309	0.911841	1.09668	0.311527	0.841118	1.18889	0.82079	1.08408	0.922439	13062.5	9186.23	9726.22	10559	9392.69	11356.9	10654.6	12914.1	9558.09	11157.8	13541	11576.4	11229.7	11167.9	9728.47	10057.2	15117.1	17937
P54116	1	1	92.52	Erythrocyte band 7 integral membrane protein OS=Mus musculus GN=Stom PE=1 SV=3 - [STOM_MOUSE]	0.00169959	0.0307013	0.0012431	51.8463	0.0192878	0.182111	1.06781	0.936496	0.0501395	48.5538	0.0205957	2626.58	1821.52	3550.47	2866.95	1533.4	2523.64	133.454	1.94347	106.379	33.5336	0.254631	12.2581	543.761	5.93085	366.391	11971.1	1056.42	31.3411
P54227	4	3	344.4	Stathmin OS=Mus musculus GN=Stmn1 PE=1 SV=2 - [STMN1_MOUSE]	0.669936	0.778349	0.652784	0.788416	1.26837	0.830241	0.788028	1.26899	0.949146	1.00049	0.999508	52660	81316.3	80086.1	54845	46405.6	70241.8	103995	120221	55851	62211.5	53169.9	93576.1	148809	95843.4	68262.2	30830.4	47601.3	97919.3
P54276	5	5	302.56	DNA mismatch repair protein Msh6 OS=Mus musculus GN=Msh6 PE=1 SV=3 - [MSH6_MOUSE]	0.012649	0.0780787	0.628479	1.16233	0.860342	0.0716301	0.658934	1.5176	0.0117728	1.76395	0.566909	22992.9	14524.9	25125.7	13769.1	14336.8	17984.4	18707.4	17524	8752.15	14536	13673	20355.8	42242.5	21271.1	23173.2	19226.7	24165.7	34935.5
P54726	2	2	146.85	UV excision repair protein RAD23 homolog A OS=Mus musculus GN=Rad23a PE=1 SV=2 - [RD23A_MOUSE]	0.126467	0.273538	0.165489	1.48258	0.674501	0.996821	1.03914	0.962337	0.187361	1.42674	0.7009	16776	7204.88	16762.6	11692.5	10099.5	17039.9	16844.4	6254.16	2802.15	10212.8	4916.6	12643.6	16677.8	12420.2	11090.1	8125.27	16641.4	11623.5
P54728	6	6	587.15	UV excision repair protein RAD23 homolog B OS=Mus musculus GN=Rad23b PE=1 SV=2 - [RD23B_MOUSE]	0.287694	0.451399	0.265104	0.79645	1.25557	0.823941	0.904136	1.10603	0.569802	0.880897	1.13521	210137	253444	183173	224803	206306	201205	410495	255014	217577	272003	232421	218453	306074	228105	265098	149142	184285	281981
P54729	6	6	365.83	NEDD8 ultimate buster 1 OS=Mus musculus GN=Nub1 PE=1 SV=2 - [NUB1_MOUSE]	0.181402	0.334362	0.428821	0.698667	1.4313	0.166256	0.667201	1.4988	0.797059	1.04716	0.954963	16474.9	11713.7	14689.6	7100.06	7654.05	8710.8	14155.5	30205.9	8540.4	20303.2	6980.18	14771.5	19490	20952.7	15613.7	11174.5	15471.2	16733
P54731	4	4	214.28	FAS-associated factor 1 OS=Mus musculus GN=Faf1 PE=1 SV=2 - [FAF1_MOUSE]	0.0507975	0.168232	0.0944064	0.624943	1.60015	0.0691829	0.651582	1.53473	0.983997	0.959116	1.04263	13524.7	13765.2	13150.5	11946	11917.6	13394	25566.7	29188	13715.9	31808.3	11039.3	13010.1	19660	25023	19747.1	16861	23453.4	14500.8
P54754	3	3	146.74	Ephrin type-B receptor 3 OS=Mus musculus GN=Ephb3 PE=1 SV=2 - [EPHB3_MOUSE]	0.00746709	0.0595312	0.0103925	0.113436	8.81557	0.916406	0.697144	1.43442	0.0229402	0.162715	6.14572	871.938	832.013	1367.08	1520.33	3688.71	1480.99	26110.1	4636.69	18309.2	2962.73	31899	2131.51	367.667	2282.81	4184.46	3830.97	905.887	2429.7
P54775	11	11	709.64	26S protease regulatory subunit 6B OS=Mus musculus GN=Psmc4 PE=1 SV=2 - [PRS6B_MOUSE]	0.066332	0.193836	0.0635727	1.4549	0.687331	0.789607	1.04966	0.952694	0.200244	1.38608	0.72146	248375	192279	227995	217432	259720	274159	139231	180153	125690	127486	188533	214888	188065	222449	183402	114621	288348	355902
P54822	9	9	489.78	Adenylosuccinate lyase OS=Mus musculus GN=Adsl PE=2 SV=2 - [PUR8_MOUSE]	0.0966698	0.238385	0.869349	1.09627	0.912182	0.227982	0.74844	1.33611	0.0977277	1.46474	0.682713	113562	86177.2	102861	48924.1	90172.4	97985.5	88834.5	105426	51725.9	81071.4	93612	71619	152997	145375	112381	73688.2	148359	88277.2
P54823	10	10	714.31	Probable ATP-dependent RNA helicase DDX6 OS=Mus musculus GN=Ddx6 PE=1 SV=1 - [DDX6_MOUSE]	0.129246	0.277406	0.185169	1.14782	0.87122	0.999104	0.984648	1.01559	0.173405	1.16571	0.857845	135831	146998	153478	144151	151354	149322	126588	107357	163311	125594	108882	135929	161900	121809	154468	136575	126034	194084
P54846	1	1	35.12	Neural retina-specific leucine zipper protein OS=Mus musculus GN=Nrl PE=1 SV=1 - [NRL_MOUSE]	0.176136	0.328223	0.278474	1.32444	0.755035	0.974735	0.854794	1.16987	0.20011	1.54943	0.6454	6772.61	5509.59	5786.32	4947.43	5374.6	5720.13	5203.1	8981.54	1406.39	1891.66	3655.48	4616.58	8617.27	5940.14	4137.76	2641.69	10305.1	8263.18
P54923	1	1	13.61	[Protein ADP-ribosylarginine] hydrolase OS=Mus musculus GN=Adprh PE=2 SV=1 - [ADPRH_MOUSE]	0.167058	0.318901	0.349423	1.12421	0.889514	0.870738	0.726229	1.37698	0.162588	1.54801	0.645991	649.083	698.982	713.27	771.715	876.314	1023.86	471.695	90.8137	44.3258	747.098	1676.72	1179.61	1988.21	1142.26	1024.46	615.997	687.001	1059.59
P55012	9	9	555	Solute carrier family 12 member 2 OS=Mus musculus GN=Slc12a2 PE=1 SV=2 - [S12A2_MOUSE]	0.0151183	0.0845089	0.0114702	3.66468	0.272875	0.265803	1.35325	0.738964	0.228404	2.70807	0.369267	79053.4	102271	56844.8	58029.8	23965	31165.6	16994.6	9949.08	15519	14810.2	19928.9	18667.2	22722.1	14318.2	19850.3	141856	13884.6	46988.2
P55264	6	6	428.54	Adenosine kinase OS=Mus musculus GN=Adk PE=1 SV=2 - [ADK_MOUSE]	0.662367	0.772346	0.937683	1.04389	0.957953	0.838608	0.811089	1.23291	0.641902	1.28703	0.776985	112711	68728.7	107934	57632.1	54493.4	53733.5	115356	83804.9	27380.2	84470	43903.5	81177	145401	89272.8	121298	30254.4	84349.4	90686.1
P55271	2	2	102.99	Cyclin-dependent kinase 4 inhibitor B OS=Mus musculus GN=Cdkn2b PE=1 SV=1 - [CDN2B_MOUSE]	7.67e-06	0.00237353	1.74e-05	3.02899	0.330143	0.871653	1.06495	0.939008	4.14e-05	2.84425	0.351587	5730.1	6894.22	7772.26	9094.65	6250.55	6327.62	2157.69	2406	1106.78	1945.54	3143.54	3129.35	5407.35	6488	8917.7	5311.29	8899.98	4479.18
P55302	4	4	180.23	Alpha-2-macroglobulin receptor-associated protein OS=Mus musculus GN=Lrpap1 PE=1 SV=1 - [AMRP_MOUSE]	0.000730838	0.0212596	0.00134319	0.202454	4.9394	0.940724	0.795532	1.25702	0.00260502	0.254489	3.92945	3298.82	2679.48	2225.59	2851.61	3531.54	2862.07	6572.4	18777.7	29311.1	4457.47	7663.46	19406	2205.61	3530.68	7610.81	4483.9	1599.7	2503.19
P55937	1	1	15.52	Golgin subfamily A member 3 OS=Mus musculus GN=Golga3 PE=1 SV=3 - [GOGA3_MOUSE]	0.215124	0.373286	0.528232	0.864955	1.15613	0.192276	0.788027	1.26899	0.747601	1.09762	0.911062	9715.84	9103.06	7590.39	8225.17	6271.42	9871.28	10315	11606.9	6510.75	9254.75	8744.29	12273.3	11499	10520.3	11012.3	7450.29	14960.3	8993.56
P56183	4	4	242.43	Ribosomal RNA processing protein 1 homolog A OS=Mus musculus GN=Rrp1 PE=2 SV=2 - [RRP1_MOUSE]	0.00171449	0.0307013	0.00126106	0.596817	1.67556	0.190437	0.79646	1.25556	0.0482429	0.749337	1.33451	26729.4	29186.6	25009.9	22014.1	23941.5	21450.2	47184.9	28437.7	50505.6	43670.3	40042.5	38697	34648.8	20322.8	33348.7	41033.4	31175.3	25709.6
P56203	1	1	24.42	Cathepsin W OS=Mus musculus GN=Ctsw PE=2 SV=2 - [CATW_MOUSE]	4.57e-05	0.00563356	6.81e-05	0.150056	6.66418	0.642969	0.678434	1.47398	0.000367208	0.22118	4.52121	841.328	1048.23	1406.85	1180.29	2274.88	1342.83	9919.27	3351.82	14388	8281	12058.8	5943.8	3025.6	3144.66	1985.54	1038.68	559.155	2177.39
P56213	1	1	39.21	FAD-linked sulfhydryl oxidase ALR OS=Mus musculus GN=Gfer PE=2 SV=2 - [ALR_MOUSE]	0.536339	0.672334	0.534477	1.03979	0.961729	0.964487	1.06151	0.942053	0.688614	0.979542	1.02089	1396.45	1420.61	329.332	391.89	1691.39	943.307	3195.99	824.275	1013.85	0	480.763	421.86	519.903	2714.97	1579.27	385.652	406.565	208.929
P56376	1	1	75.35	Acylphosphatase-1 OS=Mus musculus GN=Acyp1 PE=3 SV=2 - [ACYP1_MOUSE]	0.0566116	0.178348	0.780963	1.07962	0.926251	0.179498	0.552794	1.80899	0.0544041	1.95303	0.512025	3146.82	1674.32	2105.14	1718.67	2581.97	2220.34	2191.79	3203.44	992.222	1059.6	3610.76	1397.72	4675.84	3152.18	3565.87	1964.36	8487.01	2480.77
P56389	1	1	50.39	Cytidine deaminase OS=Mus musculus GN=Cda PE=1 SV=2 - [CDD_MOUSE]	0.00309954	0.0398858	0.0086009	22.9762	0.0435233	0.972451	1.06183	0.94177	0.00547544	21.6383	0.0462144	2789.61	6242.56	6633.13	345.5	153.817	482.234	339.965	0	0	52.2201	301.543	30.797	1008.53	1282.07	227.605	7274.96	4256.62	1627.72
P56391	2	2	77.76	Cytochrome c oxidase subunit 6B1 OS=Mus musculus GN=Cox6b1 PE=1 SV=2 - [CX6B1_MOUSE]	0.915426	0.941092	0.935998	0.831979	1.20195	0.923584	0.69482	1.43922	0.999377	1.1974	0.835141	5568.37	7417.14	2797.44	4634.07	3677.28	2341.13	3639.6	2319.72	11776.5	4183.4	4243.27	5611.63	4673.16	1523.79	7816.25	16704.5	2265.8	5062.89
P56394	2	2	91.33	Cytochrome c oxidase copper chaperone OS=Mus musculus GN=Cox17 PE=2 SV=2 - [COX17_MOUSE]	0.278965	0.443121	0.252186	0.533782	1.87343	0.606125	0.687999	1.45349	0.77254	0.775846	1.28891	13130.8	17628.1	13154.6	15762.4	16755.4	13868.9	35244	6256.39	37107.3	39371.9	29410.2	21781	24110.6	21283	16985.2	24468.2	7872.8	36530.6
P56395	5	5	472.19	Cytochrome b5 OS=Mus musculus GN=Cyb5a PE=1 SV=2 - [CYB5_MOUSE]	0.0881409	0.226795	0.179614	0.383553	2.6072	0.934866	0.836224	1.19585	0.0987685	0.458672	2.18021	132069	168658	62486.9	147663	45359.6	187666	110783	378066	442891	548240	87870.3	371656	60345.7	67975.6	161087	497118	25928.5	77141.8
P56399	17	15	1114.84	Ubiquitin carboxyl-terminal hydrolase 5 OS=Mus musculus GN=Usp5 PE=1 SV=1 - [UBP5_MOUSE]	0.693099	0.794164	0.999512	1.01539	0.984842	0.746763	0.893111	1.11968	0.729354	1.13692	0.879573	267578	182333	314657	117873	173618	201102	298696	240365	123786	194907	161113	219236	290791	267407	189468	148919	296541	214494
P56480	29	29	2783.45	ATP synthase subunit beta, mitochondrial OS=Mus musculus GN=Atp5b PE=1 SV=2 - [ATPB_MOUSE]	0.0104715	0.0702735	0.020345	0.462833	2.16061	0.999931	0.967876	1.03319	0.0199014	0.478195	2.0912	1.41957e+06	1.16804e+06	1.05222e+06	2.15119e+06	1.87688e+06	1.12462e+06	4.66187e+06	2.17955e+06	5.71958e+06	1.96992e+06	2.64909e+06	1.81716e+06	1.10975e+06	1.34823e+06	1.86723e+06	2.70097e+06	870076	1.1881e+06
P56546	4	4	188.92	C-terminal-binding protein 2 OS=Mus musculus GN=Ctbp2 PE=1 SV=2 - [CTBP2_MOUSE]	0.00135817	0.0288493	0.00104602	2.49784	0.400345	0.239535	1.39545	0.716612	0.030367	1.78999	0.558664	49524.2	34246.5	34560.2	43118.5	36196.2	37119.6	11754.7	9078.03	6719.75	27378	16352	22704.7	21328.1	24586.3	14997.1	44186.5	29551.5	33586.2
P56565	2	2	247.5	Protein S100-A1 OS=Mus musculus GN=S100a1 PE=1 SV=2 - [S10A1_MOUSE]	0.0010878	0.0262426	0.00168664	5.05004	0.198018	0.87572	1.1004	0.90876	0.0045101	4.58927	0.217899	68856.5	16828.4	50678.3	21438.8	27384.9	73974	14538.7	5244.75	4735.46	9566.52	5306.56	11926.6	53410.8	15289.6	35885.8	14663.4	21447.7	94817.8
P56812	3	3	277.66	Programmed cell death protein 5 OS=Mus musculus GN=Pdcd5 PE=1 SV=3 - [PDCD5_MOUSE]	0.644723	0.756475	0.910497	0.868759	1.15107	0.619319	0.818462	1.2218	0.855754	1.06145	0.942105	56250.2	37675.9	39052.2	41248.3	42475.5	26668.4	80684.8	33794.1	20856.9	43598.5	53487.5	47714	48497.8	52041.6	30787.1	37280.7	60246.2	68497.6
P56857	1	1	46.52	Claudin-18 OS=Mus musculus GN=Cldn18 PE=1 SV=1 - [CLD18_MOUSE]	0.964783	0.976835	0.980412	1.34794	0.741874	0.997348	0.497624	2.00955	0.963794	2.70875	0.369174	1124.76	862.9	1201.48	21774	1387.38	1726.22	1742.68	851.566	2327.35	11961.8	2612.78	1333.18	1486.99	1002.58	1179.83	50947.6	337.37	1467.2
P56873	2	2	120.59	Sjoegren syndrome/scleroderma autoantigen 1 homolog OS=Mus musculus GN=Sssca1 PE=2 SV=1 - [SSA27_MOUSE]	0.00400828	0.0438974	0.0288319	1.8174	0.550237	0.584349	0.75946	1.31673	0.00389258	2.39302	0.417883	35257.8	39208.1	38821.9	59925.9	29190.5	46391.5	14128	33913.8	17372.8	42070.2	7101.89	22309.7	44840.5	49484.3	56483.5	41717.6	40252.1	94817.6
P56959	8	8	702.83	RNA-binding protein FUS OS=Mus musculus GN=Fus PE=2 SV=1 - [FUS_MOUSE]	0.282418	0.44639	0.934029	1.03514	0.966052	0.283901	1.24788	0.80136	0.455567	0.82952	1.20552	296734	390943	268769	452210	372596	401324	207850	348948	381051	284958	476108	409567	232933	198624	351150	370826	233726	361770
P56960	4	4	239.35	Exosome component 10 OS=Mus musculus GN=Exosc10 PE=1 SV=2 - [EXOSX_MOUSE]	0.28249	0.44639	0.963273	1.02727	0.97345	0.422641	0.839537	1.19113	0.297008	1.22362	0.817248	15100.9	16514.1	13043.1	13871.3	18601.3	11194.1	15748.1	17894.3	14485.6	11788.9	16133.9	9929.08	17432.7	11267.1	16345.2	19758.1	16377.2	24026.3
P57016	1	1	50.37	Ladinin-1 OS=Mus musculus GN=Lad1 PE=2 SV=1 - [LAD1_MOUSE]	0.0596855	0.183464	0.0996445	3.93649	0.254033	0.0856798	5.7032	0.17534	0.996093	0.690225	1.4488	3281.12	10760.9	1176.38	1877.92	136.689	797.978	178.012	0	379.785	4015.36	0.659443	6.65087	155.293	122.943	0	2857.53	0	25.7916
P57716	1	1	63.28	Nicastrin OS=Mus musculus GN=Ncstn PE=1 SV=3 - [NICA_MOUSE]	0.919989	0.943893	0.981096	1.18938	0.840777	0.973054	1.02428	0.976293	0.91245	1.16118	0.861193	5037.89	5070.55	4059.99	856.228	3355.65	3051.17	2642.57	3334.33	2762.3	2337.42	3700.77	3241.69	2921.26	2222.19	3364.82	6317.82	2958.3	3139.02
P57759	8	8	509.55	Endoplasmic reticulum resident protein 29 OS=Mus musculus GN=Erp29 PE=1 SV=2 - [ERP29_MOUSE]	0.00478214	0.0476666	0.0315337	0.585009	1.70938	0.614	1.15306	0.867257	0.00471123	0.507353	1.97102	91094.4	87751.8	109736	122577	141666	96398.3	194422	173814	302786	120864	110698	207185	83304.3	88338.3	113122	131195	52217	94866.7
P57776	10	10	821.58	Elongation factor 1-delta OS=Mus musculus GN=Eef1d PE=1 SV=3 - [EF1D_MOUSE]	0.172914	0.325933	0.156836	0.784861	1.27411	0.429782	0.848929	1.17796	0.776451	0.924531	1.08163	585084	543364	583142	609873	396831	552870	680002	716557	779379	838885	440997	712007	870080	792431	541902	593234	493772	561866
P57780	53	31	4684.22	Alpha-actinin-4 OS=Mus musculus GN=Actn4 PE=1 SV=1 - [ACTN4_MOUSE]	8.8e-06	0.00237353	9.81e-05	0.419651	2.38293	0.482781	1.19479	0.836965	1.25e-05	0.351233	2.84711	861198	918017	1.37969e+06	1.30581e+06	950671	782714	3.59038e+06	2.52701e+06	2.80529e+06	1.42774e+06	2.02538e+06	2.39388e+06	994809	993691	704835	1.08532e+06	675318	733621
P57784	7	7	544.33	U2 small nuclear ribonucleoprotein A' OS=Mus musculus GN=Snrpa1 PE=1 SV=2 - [RU2A_MOUSE]	0.108464	0.25524	0.606333	0.884003	1.13122	0.418659	1.18126	0.846556	0.0921245	0.748357	1.33626	91066.4	106772	83589.8	116643	134191	75830.2	164079	103007	127515	81985.8	121283	90013.3	85194.7	75025.1	90668	104173	72806.3	86916.5
P57787	1	1	42.84	Monocarboxylate transporter 4 OS=Mus musculus GN=Slc16a3 PE=1 SV=1 - [MOT4_MOUSE]	0.199704	0.354314	0.510452	0.464097	2.15472	0.177757	0.103399	9.67129	0.737111	4.48842	0.222796	283.036	0	0	58.8049	0.702139	96.6253	345.191	78.9691	117.288	24.1145	0.370654	380.353	1854.39	147.383	209.5	1030.54	0	1005.51
P58021	6	5	283.29	Transmembrane 9 superfamily member 2 OS=Mus musculus GN=Tm9sf2 PE=2 SV=1 - [TM9S2_MOUSE]	0.613218	0.730361	0.640485	1.47199	0.679351	0.995265	0.901395	1.10939	0.696459	1.63302	0.612363	37431.6	23909.2	9684.45	20017.9	9084.75	13872.2	6067.62	12216.7	15126.9	19251.4	11886.5	12896.9	9240.8	6069.26	28353.8	53195.4	17225.3	12386.2
P58044	8	8	471.14	Isopentenyl-diphosphate Delta-isomerase 1 OS=Mus musculus GN=Idi1 PE=2 SV=1 - [IDI1_MOUSE]	0.00112403	0.0264275	0.000897043	3.09186	0.32343	0.270329	1.29661	0.771241	0.0222679	2.38457	0.419363	167780	87470.3	105650	121686	89584.9	88353.9	47786.2	47734.2	22179.8	18814.5	45532.5	31586.3	74124.7	53653.4	58954.2	52832.8	222567	47292.4
P58059	1	1	96.86	28S ribosomal protein S21, mitochondrial OS=Mus musculus GN=Mrps21 PE=2 SV=1 - [RT21_MOUSE]	0.458234	0.606955	0.780586	1.11153	0.899664	0.819237	0.91088	1.09784	0.426354	1.22028	0.819486	7632.66	6624.3	5902.37	7730.56	12925.9	8074.42	7309.01	6319.45	6141.41	5134.41	11428.5	7651.97	6125.43	7209.5	7175.86	11444	10164.6	11554.1
P58064	1	1	42.35	28S ribosomal protein S6, mitochondrial OS=Mus musculus GN=Mrps6 PE=2 SV=3 - [RT06_MOUSE]	0.471776	0.619646	0.471232	1.21769	0.821226	0.959147	1.06129	0.942248	0.633707	1.14737	0.87156	11688.9	8294.69	9583.77	11765.1	19838.4	10367.5	8572.48	9219.97	10790.7	9806.91	13333.1	7026.1	10813.7	10605.2	12292	12652.9	13947.7	7095.53
P58137	2	2	146.73	Acyl-coenzyme A thioesterase 8 OS=Mus musculus GN=Acot8 PE=1 SV=1 - [ACOT8_MOUSE]	0.0110054	0.0723128	0.0662487	0.571719	1.74911	0.610038	1.3273	0.753408	0.0101792	0.430738	2.3216	4403.36	3630.05	3414.56	10695.6	7615.17	4280.66	8458.7	17221.8	9157.55	7293.42	12633.8	4773.39	2878.98	4939.39	2971.95	6122.82	4412.28	4320.13
P58242	2	2	116.67	Acid sphingomyelinase-like phosphodiesterase 3b OS=Mus musculus GN=Smpdl3b PE=1 SV=1 - [ASM3B_MOUSE]	0.331635	0.492496	0.781425	0.169276	5.90751	0.301926	0.195095	5.12571	0.670592	0.867659	1.15253	1017.22	355.172	0	718.744	1144.85	699.205	588.876	11282.1	1533.83	8140.33	1702.05	0	2819.54	3315.76	7057.4	4567.92	522.738	1887.3
P58252	51	50	3821.68	Elongation factor 2 OS=Mus musculus GN=Eef2 PE=1 SV=2 - [EF2_MOUSE]	0.579107	0.705558	0.707321	0.910965	1.09774	0.583808	0.865181	1.15583	0.977179	1.05292	0.949741	4.2982e+06	4.58434e+06	4.05078e+06	3.47595e+06	2.59848e+06	4.3628e+06	4.81951e+06	4.29392e+06	3.61084e+06	5.00813e+06	3.76851e+06	4.15383e+06	4.77528e+06	4.59574e+06	5.60747e+06	2.43963e+06	5.17495e+06	4.41926e+06
P58281	2	2	74.88	Dynamin-like 120 kDa protein, mitochondrial OS=Mus musculus GN=Opa1 PE=1 SV=1 - [OPA1_MOUSE]	0.137753	0.287258	0.703949	0.778946	1.28379	0.415141	1.18618	0.843045	0.12111	0.656687	1.5228	6643.25	4035.07	4803.4	4589.61	3060.47	2934.47	2972.2	4779.11	4280.1	5561.46	8819.46	7051.19	1571.3	3375.56	2861.4	10189	2467.22	1510.61
P58389	1	1	26.89	Serine/threonine-protein phosphatase 2A activator OS=Mus musculus GN=Ppp2r4 PE=1 SV=1 - [PTPA_MOUSE]	0.214254	0.372405	0.964377	0.900928	1.10997	0.232248	0.696222	1.43632	0.338148	1.29402	0.772783	21912.6	13116.1	18511.7	12148.4	15491.7	13387.2	30384.7	23567.3	11087.4	11489.9	16027.6	12410.3	32075.3	24826.4	18490.6	12197.2	28400	19840.6
P58404	1	1	31.53	Striatin-4 OS=Mus musculus GN=Strn4 PE=1 SV=2 - [STRN4_MOUSE]	0.323357	0.484643	0.840097	0.813255	1.22963	0.601841	1.10811	0.902439	0.29995	0.733913	1.36256	1872.67	1188.59	1422	2326.44	1323	1683.52	1926.27	1988.32	2637.26	1024.75	1327.2	3166.48	896.618	536.453	2987.54	601.229	2318.31	1518.39
P58501	1	1	33.43	PAX3- and PAX7-binding protein 1 OS=Mus musculus GN=Paxbp1 PE=1 SV=3 - [PAXB1_MOUSE]	0.57134	0.699693	0.547182	0.647193	1.54513	0.91219	0.627178	1.59444	0.790284	1.03191	0.969075	1181.6	596.915	587.652	956.312	419.824	386.372	656.004	943.729	770.583	1651.61	1557.53	799.901	1254.87	92.0198	913.993	2698.49	680.92	942.641
P58742	1	1	73.19	Aladin OS=Mus musculus GN=Aaas PE=1 SV=1 - [AAAS_MOUSE]	0.162727	0.315418	0.726551	0.555434	1.80039	0.144262	0.366708	2.72696	0.449616	1.51465	0.66022	1292.09	972.977	1285.43	1050.8	498.054	421.807	195.102	542.854	1993.72	2349.57	2861.34	1997.67	2027.55	1155.66	1828.84	5598.23	3494.95	950.763
P58771	15	4	1353.3	Tropomyosin alpha-1 chain OS=Mus musculus GN=Tpm1 PE=1 SV=1 - [TPM1_MOUSE]	1.6e-07	0.000494204	1.84e-07	0.186441	5.36363	0.0995689	0.689503	1.45032	4.68e-06	0.270399	3.69824	71146.4	77090.1	102778	92914.3	145720	52481.7	573268	367975	594321	405124	607273	359826	157433	187540	145792	93281.3	91472.4	110745
P58774	9	2	644.31	Tropomyosin beta chain OS=Mus musculus GN=Tpm2 PE=1 SV=1 - [TPM2_MOUSE]	0.0848553	0.222619	0.106565	0.577162	1.73262	0.979124	0.955744	1.0463	0.149311	0.603887	1.65594	4279.57	3988.79	6612.65	8038.62	13915.8	5620.15	5285.52	19163.5	9197.29	13708.8	10577.2	15626.9	5033.69	15433.5	4974.38	5953.99	5728.85	7297.1
P58871	14	13	903.67	182 kDa tankyrase-1-binding protein OS=Mus musculus GN=Tnks1bp1 PE=1 SV=2 - [TB182_MOUSE]	0.196767	0.351125	0.520215	0.7402	1.35099	0.719777	1.24558	0.802838	0.174124	0.59426	1.68276	79558	73483.1	74466.2	111851	39113.1	115072	75832.7	193658	98135	140725	42695.7	115725	55392.8	64309.7	78000.1	85028.7	51704.3	61799.9
P59017	4	3	238.58	Bcl-2-like protein 13 OS=Mus musculus GN=Bcl2l13 PE=1 SV=2 - [B2L13_MOUSE]	0.886185	0.922973	0.984246	0.982256	1.01806	0.946489	1.07978	0.926114	0.878825	0.909681	1.09929	17387.2	10420.6	14270.3	5372.57	9985.2	7043.85	13544.5	11184.8	7097.2	8950.24	7311.05	17556.7	7936.1	6665.48	7681.09	17656.2	13019.3	6757.49
P59108	2	1	123.91	Copine-2 OS=Mus musculus GN=Cpne2 PE=2 SV=1 - [CPNE2_MOUSE]	0.0218115	0.102742	0.132921	2.47847	0.403475	0.559312	0.502602	1.98964	0.0186939	4.93127	0.202787	621.359	804.457	3519.26	955.556	1230.88	1702.81	156.634	515.702	489.484	720.532	386.848	1295.23	770.561	1413.53	831.926	1609.93	7871.51	5079.73
P59113	1	1	58.45	Fermitin family homolog 1 OS=Mus musculus GN=Fermt1 PE=1 SV=4 - [FERM1_MOUSE]	0.0102497	0.0693648	0.0117973	144.248	0.0069325	0.0391091	5.83959	0.171245	0.816762	24.7018	0.0404829	3552.17	1784.45	1997.23	1847.07	0	2138.3	1.66172	0	0	0	76.6452	0.163628	0	0	0	1881.99	56.3712	0
P59235	4	4	235.13	Nucleoporin Nup43 OS=Mus musculus GN=Nup43 PE=2 SV=2 - [NUP43_MOUSE]	0.108709	0.25524	0.0999881	0.656792	1.52255	0.772888	0.904284	1.10585	0.305385	0.726312	1.37682	9629.75	11888.9	13574.1	21104.2	20808.2	12536.5	34523.8	17556.9	34442	17757.7	17787.3	14264	13882.5	18214.8	15403.4	17067.6	22290.3	12160.9
P59242	7	7	346.11	Cingulin OS=Mus musculus GN=Cgn PE=1 SV=1 - [CING_MOUSE]	0.0661046	0.193538	0.522	0.495367	2.0187	0.346304	2.10339	0.475423	0.0545017	0.235509	4.24612	22295.3	18266.3	16381.8	43009.1	5018.76	47849.7	39088.2	44867.1	65802.3	109493	4208.57	45040.9	7009.28	5729.64	12680.6	29378.9	3150.49	14705.7
P59325	9	9	385.09	Eukaryotic translation initiation factor 5 OS=Mus musculus GN=Eif5 PE=1 SV=1 - [IF5_MOUSE]	0.585795	0.710893	0.592277	1.18168	0.846255	0.708932	1.07431	0.930833	0.979615	1.09994	0.909138	90400.8	98264.7	94973.4	119100	71875.3	69325.7	69785.3	78670	58264.5	60850.4	148008	44733.5	59505.8	50932.7	50925.1	62871.5	191969	90112.8
P59328	2	2	97.11	WD repeat and HMG-box DNA-binding protein 1 OS=Mus musculus GN=Wdhd1 PE=1 SV=2 - [WDHD1_MOUSE]	0.0426645	0.151565	0.533934	2.04993	0.487822	0.241815	0.703327	1.42181	0.0353388	2.91461	0.343099	12633.3	5050.38	4774.56	2111.06	4793.79	639.607	1830.64	2557.81	1523.04	3554.8	2425.26	2744.45	10330.4	7202.46	5773.1	3853.23	10312.7	5186.42
P59383	8	6	359.86	Leucine-rich repeat neuronal protein 4 OS=Mus musculus GN=Lrrn4 PE=1 SV=2 - [LRRN4_MOUSE]	0.056363	0.177867	0.107511	0.150277	6.65439	0.975382	1.13099	0.884178	0.0733214	0.132871	7.52607	8997.17	9691.22	5278.57	10967.5	5503.06	13087.6	68493	63469.9	202367	7409.63	5784.09	8654.06	6682.69	5084.9	10091	11882.2	6338.85	7246.1
P59708	4	4	274.89	Pre-mRNA branch site protein p14 OS=Mus musculus GN=Sf3b14 PE=2 SV=1 - [PM14_MOUSE]	0.642648	0.755191	0.991681	0.963624	1.03775	0.7335	1.09284	0.915044	0.659918	0.881758	1.1341	19267.8	20765.2	20582.3	23428.1	22167.6	14936.1	14752.1	17484.6	31590	19396.8	24628.4	17868.4	16679.9	15611.1	19071.3	23429.4	17979.7	18083.4
P59997	1	1	66.13	Lysine-specific demethylase 2A OS=Mus musculus GN=Kdm2a PE=1 SV=2 - [KDM2A_MOUSE]	0.286532	0.450035	0.292787	0.660143	1.51482	0.446609	0.653833	1.52944	0.9469	1.00965	0.990441	569.885	1126.75	773.409	1596.67	835.22	158.109	931.841	969.897	1829.6	1151.69	870.68	1911.37	809.078	729.186	1201.98	2641.53	443.891	1913.38
P59999	5	5	427.53	Actin-related protein 2/3 complex subunit 4 OS=Mus musculus GN=Arpc4 PE=1 SV=3 - [ARPC4_MOUSE]	0.00763094	0.0595312	0.00598185	1.49898	0.66712	0.351164	1.18346	0.844982	0.0955139	1.26661	0.789508	191973	167172	159502	130135	121448	145685	72931.1	123797	122626	108850	67993.8	114828	127386	114856	106566	138245	154567	132313
P60060	1	1	41.49	Protein transport protein Sec61 subunit gamma OS=Mus musculus GN=Sec61g PE=2 SV=1 - [SC61G_MOUSE]	0.126269	0.273424	0.706327	1.21147	0.825447	0.387848	0.453824	2.2035	0.111238	2.66946	0.374607	2836.89	3018.7	909.085	1287.25	1604.13	371.493	78.1002	1371.49	802.742	1817.11	695.119	3512.65	3392.15	889.193	4353.19	8603.04	3088.59	1769.56
P60122	14	14	1155.67	RuvB-like 1 OS=Mus musculus GN=Ruvbl1 PE=1 SV=1 - [RUVB1_MOUSE]	0.905436	0.933627	0.949765	1.0203	0.980105	0.990869	0.980528	1.01986	0.901476	1.04056	0.96102	349161	285734	291500	327429	431499	202855	498371	269562	221727	202465	412032	246456	277600	349251	206179	310916	399287	382444
P60229	13	13	938.74	Eukaryotic translation initiation factor 3 subunit E OS=Mus musculus GN=Eif3e PE=1 SV=1 - [EIF3E_MOUSE]	0.563237	0.694065	0.994184	0.999518	1.00048	0.654389	0.914478	1.09352	0.592169	1.09299	0.914919	202073	257825	225591	190764	206636	231304	184017	254971	202462	260438	164913	248026	254548	248194	292333	181544	207386	253092
P60335	6	4	618.87	Poly(rC)-binding protein 1 OS=Mus musculus GN=Pcbp1 PE=1 SV=1 - [PCBP1_MOUSE]	0.49476	0.638616	0.89204	1.05516	0.947727	0.740496	0.901577	1.10917	0.469428	1.17034	0.854449	437223	348100	332405	254427	288523	273252	359042	404472	219726	324531	273691	251376	432618	287139	322604	377550	471978	253165
P60670	2	2	86.32	Nuclear protein localization protein 4 homolog OS=Mus musculus GN=Nploc4 PE=1 SV=3 - [NPL4_MOUSE]	0.0174379	0.090571	0.0250019	0.693725	1.44149	0.0410742	0.714513	1.39956	0.964513	0.970906	1.02997	12809.9	7535.31	11830.9	6982.77	13262.5	10753.3	12549.4	20358.9	14952.6	16142.6	14155.9	12906.6	11805	17433.1	14697.4	17279.9	16475.3	10725.9
P60710	26	15	2951.48	Actin, cytoplasmic 1 OS=Mus musculus GN=Actb PE=1 SV=1 - [ACTB_MOUSE]	0.0144656	0.0828145	0.23399	0.816474	1.22478	0.25067	1.20594	0.82923	0.0109464	0.677045	1.47701	7.28218e+06	5.73284e+06	7.38357e+06	6.8545e+06	4.76413e+06	5.99447e+06	5.17675e+06	6.11468e+06	8.17535e+06	8.28e+06	8.87598e+06	9.93316e+06	4.93063e+06	5.74886e+06	4.32697e+06	6.5741e+06	5.22774e+06	4.71215e+06
P60762	1	1	39.59	Mortality factor 4-like protein 1 OS=Mus musculus GN=Morf4l1 PE=1 SV=2 - [MO4L1_MOUSE]	0.442282	0.596684	0.554246	0.793431	1.26035	0.988231	1.00212	0.997881	0.469431	0.79175	1.26303	1689.14	3039.49	2789.77	3543.61	2574.94	4247.23	2330.85	5958.24	2868.17	4530.75	3118.69	3733.6	1323.5	3497.23	2148.94	3490.73	4282.12	3103.76
P60766	5	5	362.97	Cell division control protein 42 homolog OS=Mus musculus GN=Cdc42 PE=1 SV=2 - [CDC42_MOUSE]	0.77071	0.849906	0.774173	0.950286	1.05231	0.989775	0.999388	1.00061	0.847527	0.950868	1.05167	278608	150083	205565	152286	150649	213333	199028	211903	233034	185318	177735	203695	193138	225130	166812	185677	235353	145119
P60824	3	3	333.49	Cold-inducible RNA-binding protein OS=Mus musculus GN=Cirbp PE=1 SV=1 - [CIRBP_MOUSE]	0.0372897	0.140923	0.912376	0.857589	1.16606	0.0933793	1.6402	0.609684	0.0437618	0.522858	1.91257	18733	22444.5	9592.29	16413.7	13955	15107.5	11931.4	25356.7	30669.2	11780.2	21981.6	10509.4	8772.19	6877.5	12208.4	12643.2	14170.2	4007.99
P60843	29	15	2311.24	Eukaryotic initiation factor 4A-I OS=Mus musculus GN=Eif4a1 PE=1 SV=1 - [IF4A1_MOUSE]	0.470745	0.618819	0.991404	0.997319	1.00269	0.574659	0.894165	1.11836	0.501013	1.11536	0.896569	697040	774688	717509	840573	629928	717011	706407	887850	480141	875830	715196	723090	815507	840593	759310	595670	853084	1.03063e+06
P60867	3	3	344.13	40S ribosomal protein S20 OS=Mus musculus GN=Rps20 PE=1 SV=1 - [RS20_MOUSE]	0.0313879	0.127038	0.0342325	1.3917	0.718545	0.853058	1.06248	0.941197	0.093848	1.30987	0.763437	345917	558095	311243	373500	335565	339448	270194	292651	210297	326794	275772	250911	384001	296225	463658	307942	258783	420043
P60882	1	1	21.28	Multiple epidermal growth factor-like domains protein 8 OS=Mus musculus GN=Megf8 PE=2 SV=2 - [MEGF8_MOUSE]	0.0291751	0.121907	0.130451	1.4743	0.678289	0.676167	0.844096	1.1847	0.0267737	1.7466	0.572541	3096.33	4041.33	3115.19	2858.38	1723.27	2071.12	2351.44	2242.22	917.648	2434.05	1065.77	2455.76	4494.56	3106.53	3430.54	2016.94	4071.42	2908.08
P60898	1	1	32.97	DNA-directed RNA polymerase II subunit RPB9 OS=Mus musculus GN=Polr2i PE=2 SV=1 - [RPB9_MOUSE]	0.365969	0.525985	0.977741	1.02091	0.979518	0.386087	1.20105	0.832604	0.495583	0.850013	1.17645	11040.8	8221.92	9290.49	13010.3	12152	14643.4	13769.5	13829.4	13015.9	9859.27	9042.29	7442.43	6425.99	9268.62	7553.25	13605.8	9941.65	10120.5
P61022	2	2	156.59	Calcineurin B homologous protein 1 OS=Mus musculus GN=Chp1 PE=1 SV=2 - [CHP1_MOUSE]	0.125189	0.272688	0.269778	0.519176	1.92613	0.885987	0.924562	1.08159	0.126436	0.561537	1.78083	5841.58	3186.57	2841.42	8749.66	5176.34	2876.26	7032.18	3982.05	9554.35	21786.4	6569.37	6301.28	1868.97	2814.65	5290.29	16328.1	2757.62	1951.6
P61025	1	1	30.55	Cyclin-dependent kinases regulatory subunit 1 OS=Mus musculus GN=Cks1b PE=3 SV=1 - [CKS1_MOUSE]	0.175512	0.32822	0.730855	1.16233	0.860338	0.471021	0.637328	1.56905	0.155822	1.82376	0.548317	2486.3	3885.08	4500.86	4690.12	3895.86	4268.33	5575.82	3757.25	1566.76	3736.33	3186.66	2590.03	8038.12	8069.26	3727.72	2207.35	3713.28	11472.4
P61027	4	2	304.94	Ras-related protein Rab-10 OS=Mus musculus GN=Rab10 PE=1 SV=1 - [RAB10_MOUSE]	0.235148	0.398285	0.330414	0.693253	1.44247	0.989689	0.923336	1.08303	0.271335	0.750814	1.33189	11331.4	7927.29	8975.81	10478.6	9936.58	10492.5	11473.7	8038.08	13428.2	13585.6	24867.9	13917.7	5632	7765.95	7827	20655.7	15375.9	6796.18
P61079	2	2	49.67	Ubiquitin-conjugating enzyme E2 D3 OS=Mus musculus GN=Ube2d3 PE=1 SV=1 - [UB2D3_MOUSE]	0.608053	0.725611	0.747818	1.08445	0.922125	0.968852	0.940358	1.06343	0.604132	1.15323	0.867127	49192.2	41783.1	48765.2	39983	44130.6	59357.7	60675.6	46739.6	24319.7	38546.2	43637.2	47238.3	55292.9	46246.9	50458.5	32356.2	41039.5	75780.6
P61082	2	2	125.16	NEDD8-conjugating enzyme Ubc12 OS=Mus musculus GN=Ube2m PE=2 SV=1 - [UBC12_MOUSE]	0.332025	0.492838	0.478597	1.37278	0.728448	0.964041	0.896632	1.11528	0.344155	1.53104	0.65315	29692.7	20960.3	26754.7	9387.07	18320.6	15112	15517.7	17011	6433.58	14206.8	14524.4	19885.9	27592.9	25215.4	15500.2	12683.3	41851.5	11244.4
P61087	6	6	440.01	Ubiquitin-conjugating enzyme E2 K OS=Mus musculus GN=Ube2k PE=1 SV=3 - [UBE2K_MOUSE]	0.119209	0.265779	0.421083	1.25441	0.797188	0.639304	0.852863	1.17252	0.102347	1.47082	0.679892	111231	74499.3	86348.2	45307.8	58795.2	85266.2	90800.8	64805.7	29098.2	68653	49562.8	64939.9	120032	110222	77920	60856.1	74979.9	97047
P61089	1	1	57.68	Ubiquitin-conjugating enzyme E2 N OS=Mus musculus GN=Ube2n PE=1 SV=1 - [UBE2N_MOUSE]	0.541268	0.675972	0.988118	0.962569	1.03889	0.561228	0.717886	1.39298	0.650034	1.34084	0.745802	8097.71	3537.18	8591.5	3445.19	3799.29	3990.38	3117.8	9092.78	3277.84	7420.66	5246.55	4529.06	5191.42	10722.4	6489.97	5461.53	13197.2	2762.33
P61161	8	8	557.44	Actin-related protein 2 OS=Mus musculus GN=Actr2 PE=1 SV=1 - [ARP2_MOUSE]	0.0010906	0.0262426	0.000838109	1.73525	0.576285	0.226284	1.25402	0.797437	0.026178	1.38375	0.722672	159963	163780	134494	104921	101956	126562	53548.3	83110.3	92315.7	100568	48347	78341.8	113318	106204	94490.3	109461	108109	99729.3
P61164	5	1	371.08	Alpha-centractin OS=Mus musculus GN=Actr1a PE=2 SV=1 - [ACTZ_MOUSE]	0.465693	0.61375	0.456675	1.14786	0.871189	0.651799	1.18678	0.842619	0.941462	0.967206	1.03391	28181.8	26332.3	29890.9	22348.3	17682.1	21919.4	11080.1	18437.3	12997.8	37626.9	14643.9	32716.7	21050.6	16767.7	18624.5	21251.8	18169	27457.9
P61202	9	9	602.19	COP9 signalosome complex subunit 2 OS=Mus musculus GN=Cops2 PE=1 SV=1 - [CSN2_MOUSE]	0.00442101	0.0456937	0.230709	1.20808	0.827757	0.0936268	0.775306	1.28981	0.00328037	1.5582	0.641764	60412.3	48804.8	69131.2	54588.8	77747.1	60298.8	50787.5	48724.3	39534.1	53352.4	54740.1	59945.3	89408.8	69450.8	81401.2	50813	97731.4	89693.8
P61205	10	1	766.12	ADP-ribosylation factor 3 OS=Mus musculus GN=Arf3 PE=2 SV=2 - [ARF3_MOUSE]	0.0598492	0.183784	0.0565033	0.508844	1.96524	0.764789	0.810411	1.23394	0.194193	0.627884	1.59265	4253.81	3906.83	7555.11	6948.34	12691.6	13273.7	19709.2	16653.7	25646	8933.42	10636.3	13989.7	5475.16	11867.9	12983.6	3995.03	8428.09	17256
P61211	4	4	266.39	ADP-ribosylation factor-like protein 1 OS=Mus musculus GN=Arl1 PE=2 SV=1 - [ARL1_MOUSE]	0.511148	0.65136	0.73647	0.834755	1.19796	0.909652	0.991828	1.00824	0.488826	0.841633	1.18817	29061.7	19109.1	25909.4	24628.4	20275.1	32664.5	32754.6	39282.4	38713.2	22847.5	21887.5	26182.8	19036.8	25181	26164.8	34657.2	40224.9	7633.02
P61222	12	12	808.03	ATP-binding cassette sub-family E member 1 OS=Mus musculus GN=Abce1 PE=2 SV=1 - [ABCE1_MOUSE]	0.0913212	0.230161	0.976469	1.01185	0.988289	0.16066	0.774977	1.29036	0.112649	1.30565	0.765901	99113.8	110271	113958	83956.3	79170.4	79467.7	82200.5	134913	65406.3	94749.4	80806.5	101234	124600	108820	143380	77964.3	127170	148328
P61255	5	5	248.17	60S ribosomal protein L26 OS=Mus musculus GN=Rpl26 PE=2 SV=1 - [RL26_MOUSE]	0.912214	0.93873	0.991531	1.00281	0.9972	0.953499	1.02161	0.978848	0.9085	0.981596	1.01875	153513	275198	140275	207890	134104	188415	228756	192305	142316	182618	173006	177317	179500	130828	207146	132570	118153	307942
P61290	5	5	592.45	Proteasome activator complex subunit 3 OS=Mus musculus GN=Psme3 PE=1 SV=1 - [PSME3_MOUSE]	0.155554	0.305162	0.796447	1.06159	0.94198	0.383025	0.783225	1.27677	0.14324	1.35541	0.737782	80797.9	66178	58533.5	77611.6	57493.9	79743.7	64269	90072.3	29920.7	86389.3	57838.5	67479.7	105846	87657	73449	62228.7	80795.1	126726
P61327	5	5	306.81	Protein mago nashi homolog OS=Mus musculus GN=Magoh PE=2 SV=1 - [MGN_MOUSE]	0.000262192	0.0127999	0.000190447	0.604461	1.65437	0.115092	0.826222	1.21033	0.0127029	0.731596	1.36687	94564.3	122795	110162	141127	117050	83042.7	207521	168292	218591	137230	187727	186982	116798	122937	135280	149531	125494	159356
P61358	7	7	433.24	60S ribosomal protein L27 OS=Mus musculus GN=Rpl27 PE=2 SV=2 - [RL27_MOUSE]	0.270264	0.434454	0.345229	1.25835	0.794693	0.999014	0.980356	1.02004	0.325592	1.28356	0.779083	499975	892286	454453	588756	455619	638162	424352	525007	359799	501565	468978	524972	570699	405342	777998	483957	456623	905348
P61458	2	2	76.73	Pterin-4-alpha-carbinolamine dehydratase OS=Mus musculus GN=Pcbd1 PE=1 SV=2 - [PHS_MOUSE]	0.00360533	0.0424337	0.00267182	5.08464	0.196671	0.0804907	2.70496	0.369691	0.224059	1.87975	0.531987	11094.6	10006.9	13188.2	15007.4	2035.28	15567.5	1417.28	916.918	746.619	2379.02	1312.53	6384.86	4186.08	3051.68	2088.51	8026	1297.2	6082.8
P61514	2	2	180.32	60S ribosomal protein L37a OS=Mus musculus GN=Rpl37a PE=2 SV=2 - [RL37A_MOUSE]	0.111729	0.25874	0.120065	1.34086	0.745787	0.92406	1.02129	0.979154	0.224527	1.31291	0.761665	255115	312157	238563	226892	192285	248247	181399	205189	121515	239250	192368	159017	229346	174372	320306	225369	149399	343755
P61620	1	1	18.88	Protein transport protein Sec61 subunit alpha isoform 1 OS=Mus musculus GN=Sec61a1 PE=2 SV=2 - [S61A1_MOUSE]	0.00385874	0.0430613	0.00314867	0.187886	5.32239	0.372393	0.38826	2.5756	0.0488436	0.483918	2.06647	1539.24	316.575	232.121	741.626	787.651	692.392	2659.29	5193.97	6753.68	2288.27	3868.35	2173.8	440.458	524.066	1736.84	6597.72	1263.5	537.217
P61750	9	1	643.52	ADP-ribosylation factor 4 OS=Mus musculus GN=Arf4 PE=1 SV=2 - [ARF4_MOUSE]	0.496381	0.639874	0.930467	1.03804	0.963357	0.6967	0.839367	1.19137	0.481021	1.23669	0.80861	10521.9	13801.4	9153.67	11091.9	4556.86	9327.1	11189.8	8873.53	5636.3	9764.33	4152.42	16694.5	14444.7	9387.72	14487.2	7105.59	14631.8	9582.2
P61759	1	1	52.5	Prefoldin subunit 3 OS=Mus musculus GN=Vbp1 PE=2 SV=2 - [PFD3_MOUSE]	0.0101122	0.0687543	0.0647129	1.5229	0.656643	0.588412	0.810537	1.23375	0.00923786	1.87888	0.532233	12063.3	10703.3	10453.7	7743.01	6819.17	7824.51	8579.97	4253.88	2470.13	5517.93	4982.78	10709.2	15244.5	8933.58	8870.99	9127.26	12622.3	13806.4
P61804	1	1	60.65	Dolichyl-diphosphooligosaccharide--protein glycosyltransferase subunit DAD1 OS=Mus musculus GN=Dad1 PE=2 SV=3 - [DAD1_MOUSE]	0.850198	0.902969	0.852307	0.836248	1.19582	0.902643	0.653277	1.53074	0.993491	1.28008	0.781201	6878.31	10278.8	3058.51	6874.26	6025.14	5191.13	4449.01	6025.97	11731.8	7381.62	6462.46	9756.21	6228.82	2074.75	16368.2	23921.5	6520.77	3522.81
P61924	3	3	117.56	Coatomer subunit zeta-1 OS=Mus musculus GN=Copz1 PE=2 SV=1 - [COPZ1_MOUSE]	0.00798895	0.0616964	0.0112926	0.612487	1.63269	0.0235921	0.663618	1.50689	0.926981	0.922951	1.08348	16935	9436.14	14400.2	14119.3	10197.5	11861.7	30837.7	25862.8	19182	19216	12492.3	18044.3	17684.5	21455.2	15802.4	15929.9	21730.5	23352.5
P61957	1	1	74.12	Small ubiquitin-related modifier 2 OS=Mus musculus GN=Sumo2 PE=2 SV=1 - [SUMO2_MOUSE]	0.636493	0.750823	0.931564	0.966626	1.03453	0.82441	0.810972	1.23309	0.615028	1.19193	0.838972	220754	210439	252250	217514	258927	174648	485781	87196.6	214869	201320	222529	168914	398762	248724	280540	144330	165137	408103
P61961	2	2	141.01	Ubiquitin-fold modifier 1 OS=Mus musculus GN=Ufm1 PE=1 SV=1 - [UFM1_MOUSE]	0.655504	0.766787	0.649838	1.30054	0.768914	0.970837	1.1558	0.865204	0.786355	1.12523	0.888709	35835	18888	28928.5	8500.54	12265.3	20482.1	20656.3	16486.1	8592.1	17381.6	10752.6	22168.2	22553	17670	11783.9	18329.1	20604.2	17123.3
P61965	1	1	57.52	WD repeat-containing protein 5 OS=Mus musculus GN=Wdr5 PE=1 SV=1 - [WDR5_MOUSE]	0.0132354	0.0791096	0.0406674	1.64412	0.608227	0.891178	0.851414	1.17452	0.0165985	1.93105	0.517853	5354.1	4940.37	5668.5	5229.26	6877.51	3870.66	4461.94	3767.16	2441.34	2800.02	2266.86	3689.7	7825.84	3495.3	5920.47	10919.1	3270.7	6083.07
P61971	4	4	145.37	Nuclear transport factor 2 OS=Mus musculus GN=Nutf2 PE=2 SV=1 - [NTF2_MOUSE]	0.640602	0.753937	0.677671	1.05573	0.947215	0.998819	0.956673	1.04529	0.705437	1.10354	0.906175	9520.29	11723.9	12285.4	7997.99	4676.18	10811.2	26647.1	6407.71	3589.02	3647.66	5363.19	8350.79	15180.8	11375.8	8503.36	2954.07	10836.6	10746.6
P61979	15	15	1462.73	Heterogeneous nuclear ribonucleoprotein K OS=Mus musculus GN=Hnrnpk PE=1 SV=1 - [HNRPK_MOUSE]	0.810087	0.876766	0.798592	0.932806	1.07203	0.972685	0.965442	1.03579	0.908147	0.966196	1.03499	2.03901e+06	1.94313e+06	1.70337e+06	1.69235e+06	1.83056e+06	1.36784e+06	1.46108e+06	2.099e+06	1.93144e+06	1.71594e+06	2.32154e+06	1.80913e+06	1.79728e+06	1.19677e+06	2.21426e+06	2.17941e+06	1.89841e+06	1.66872e+06
P61982	6	4	609.13	14-3-3 protein gamma OS=Mus musculus GN=Ywhag PE=1 SV=2 - [1433G_MOUSE]	0.780344	0.855933	0.879838	1.06659	0.937566	0.771651	1.10247	0.907056	0.976474	0.967459	1.03364	532647	326030	481423	355691	277971	436303	393509	297881	338662	500717	307577	421249	454509	325276	313581	377327	334389	380983
P62071	2	1	55.95	Ras-related protein R-Ras2 OS=Mus musculus GN=Rras2 PE=1 SV=1 - [RRAS2_MOUSE]	0.0947131	0.235445	0.152475	0.146418	6.82976	0.992201	1.06759	0.936685	0.124483	0.137148	7.29142	0	719.858	726.226	739.847	727.431	1089.36	4383.89	3032.8	8636.98	2732.91	1548.07	7002.99	0	310.649	507.573	474.429	1407.33	1049.31
P62073	1	1	62.15	Mitochondrial import inner membrane translocase subunit Tim10 OS=Mus musculus GN=Timm10 PE=1 SV=1 - [TIM10_MOUSE]	0.109566	0.256119	0.0953364	0.106764	9.36645	0.674668	0.505954	1.97646	0.370625	0.211015	4.73899	0	0	244.379	204.365	377.289	276.075	2091.3	271.183	3617.98	1221.56	3018.43	102.392	263.717	521.091	244.153	972.492	0	176.824
P62075	3	3	213.89	Mitochondrial import inner membrane translocase subunit Tim13 OS=Mus musculus GN=Timm13 PE=1 SV=1 - [TIM13_MOUSE]	0.977701	0.986024	0.979929	1.00828	0.991784	0.983266	0.999978	1.00002	0.999844	1.00831	0.991761	57321.7	64516.9	45471.2	57777.2	46873.2	56051.4	44661.3	37688.2	47956.1	63444.8	63760.1	67806	44363.5	45926.4	46462.7	86576.7	54477.9	50211.6
P62082	10	10	792.84	40S ribosomal protein S7 OS=Mus musculus GN=Rps7 PE=2 SV=1 - [RS7_MOUSE]	0.122436	0.269745	0.10391	1.28439	0.778583	0.590424	1.09283	0.915052	0.469903	1.17528	0.850861	779868	860327	733606	753223	636153	981481	528501	657890	520649	675941	596089	715038	558630	511924	699830	666277	799000	1.10595e+06
P62137	14	4	1009.4	Serine/threonine-protein phosphatase PP1-alpha catalytic subunit OS=Mus musculus GN=Ppp1ca PE=1 SV=1 - [PP1A_MOUSE]	0.0132534	0.0791096	0.280251	1.1652	0.858225	0.194457	0.80604	1.24063	0.0100466	1.44558	0.691763	46836.8	56485.4	50490.3	46990.6	43060.2	46231.1	38194.3	47447.6	29922.2	37252.5	35835.6	60314	63236.1	48130.9	56686.1	49975.3	84262	57610.4
P62141	11	3	841.23	Serine/threonine-protein phosphatase PP1-beta catalytic subunit OS=Mus musculus GN=Ppp1cb PE=1 SV=3 - [PP1B_MOUSE]	0.443482	0.597863	0.969967	1.03464	0.966519	0.452184	1.18941	0.840754	0.588802	0.869878	1.14959	29788	24670	17299.2	15213.2	19398.3	18323.4	22714.3	26972.1	19746.7	14031.6	15836.6	21215.9	22867.8	19773.8	16496	17468.7	15104.9	13124.1
P62192	13	11	841.93	26S protease regulatory subunit 4 OS=Mus musculus GN=Psmc1 PE=1 SV=1 - [PRS4_MOUSE]	0.00874759	0.0633541	0.0195283	1.46886	0.680799	0.991128	0.960564	1.04105	0.0151813	1.52917	0.653951	230095	198882	202769	218723	245023	229782	109285	181086	90716.4	150638	209033	161485	208098	233272	192937	155951	289479	299944
P62196	14	12	844.71	26S protease regulatory subunit 8 OS=Mus musculus GN=Psmc5 PE=1 SV=1 - [PRS8_MOUSE]	0.0953116	0.235796	0.105086	1.32966	0.752071	0.930202	1.0208	0.979619	0.19404	1.30256	0.767718	177014	149873	180699	175187	198936	201314	105689	185763	82950.2	130737	166898	142473	139925	187491	129104	127840	243325	233265
P62204	9	9	833.44	Calmodulin OS=Mus musculus GN=Calm1 PE=1 SV=2 - [CALM_MOUSE]	0.165163	0.317061	0.173929	1.27578	0.783832	0.934379	1.00313	0.996882	0.299146	1.27181	0.786284	1.32807e+06	1.29095e+06	1.43415e+06	1.38286e+06	1.13376e+06	1.17964e+06	1.43875e+06	911668	1.09556e+06	966820	800382	861080	2.03622e+06	1.36204e+06	834056	834867	1.37932e+06	1.27877e+06
P62242	6	6	514.44	40S ribosomal protein S8 OS=Mus musculus GN=Rps8 PE=1 SV=2 - [RS8_MOUSE]	0.12304	0.270325	0.148966	1.26663	0.789496	0.981388	1.00816	0.991901	0.201567	1.25637	0.795942	1.1104e+06	1.51171e+06	1.02287e+06	1.04504e+06	881048	1.15352e+06	952277	989477	650456	1.00358e+06	891827	821423	994804	783311	975642	972170	1.46292e+06	1.48128e+06
P62245	6	6	464.74	40S ribosomal protein S15a OS=Mus musculus GN=Rps15a PE=2 SV=2 - [RS15A_MOUSE]	0.274853	0.438761	0.263339	1.2411	0.805738	0.884658	1.07057	0.934081	0.494902	1.15929	0.8626	495799	800229	439518	574440	388572	520152	407133	522343	307689	486379	423017	446875	483722	387346	539015	397365	530924	668162
P62257	3	3	266.68	Ubiquitin-conjugating enzyme E2 H OS=Mus musculus GN=Ube2h PE=2 SV=1 - [UBE2H_MOUSE]	0.789754	0.862263	0.845318	0.729063	1.37162	0.99643	1.1264	0.88778	0.802909	0.647248	1.545	40932.4	20977.2	35877.2	14963	9335.5	19858.8	58228.9	55724.7	7670.79	25688.9	11785.9	35594.6	26188.6	27317.2	13599.5	18635.9	22631.4	17642.5
P62259	13	11	1098.83	14-3-3 protein epsilon OS=Mus musculus GN=Ywhae PE=1 SV=1 - [1433E_MOUSE]	0.624244	0.740344	0.661385	0.882733	1.13285	0.692519	0.874354	1.1437	0.998528	1.00958	0.990509	1.47968e+06	937438	1.27277e+06	1.03574e+06	1.07002e+06	1.23766e+06	1.74219e+06	1.35124e+06	1.01174e+06	1.18709e+06	1.09898e+06	1.57641e+06	1.69966e+06	1.34275e+06	1.0637e+06	811499	1.32222e+06	1.80418e+06
P62264	6	6	571.48	40S ribosomal protein S14 OS=Mus musculus GN=Rps14 PE=2 SV=3 - [RS14_MOUSE]	0.0199778	0.0982931	0.0211017	1.47036	0.680107	0.794676	1.08919	0.918116	0.0732275	1.34996	0.740764	454134	686717	375972	420424	347197	458350	322145	316723	229243	398210	303886	295186	491118	304620	382525	355775	433057	551107
P62267	4	4	363.31	40S ribosomal protein S23 OS=Mus musculus GN=Rps23 PE=2 SV=3 - [RS23_MOUSE]	0.0205531	0.0995191	0.0170857	1.39376	0.717483	0.505841	1.14026	0.876991	0.143648	1.22232	0.818118	616382	521544	393722	408604	371461	458552	481166	310371	261041	359226	271517	304295	431204	335934	370271	374974	464640	452476
P62270	7	7	383.39	40S ribosomal protein S18 OS=Mus musculus GN=Rps18 PE=1 SV=3 - [RS18_MOUSE]	0.00144223	0.0293987	0.00205458	1.71557	0.582895	0.839385	1.07801	0.927634	0.00638633	1.59143	0.628368	471383	752345	398198	465248	421672	520462	315984	231974	216470	376572	326790	297979	518490	346560	502788	363646	461790	616815
P62274	2	2	116.95	40S ribosomal protein S29 OS=Mus musculus GN=Rps29 PE=2 SV=2 - [RS29_MOUSE]	0.105171	0.250331	0.111637	1.48334	0.674155	0.912392	1.07032	0.934304	0.220321	1.38589	0.721558	31312.5	66949.2	30185.5	46725.2	30420.5	52247.3	35051.9	31680.3	25405.8	24676.6	29189.5	27820.2	39185.9	31177.5	44957.4	25836.3	33415	66329
P62281	7	7	292.68	40S ribosomal protein S11 OS=Mus musculus GN=Rps11 PE=2 SV=3 - [RS11_MOUSE]	0.0372176	0.140823	0.0328489	1.40467	0.711912	0.640547	1.11212	0.899181	0.17184	1.26305	0.791734	390081	594328	336897	446486	326143	429554	341236	288262	217894	336500	318291	294319	379822	293392	356013	325660	358040	556148
P62301	10	10	501.44	40S ribosomal protein S13 OS=Mus musculus GN=Rps13 PE=1 SV=2 - [RS13_MOUSE]	0.181897	0.334873	0.181389	1.28606	0.777569	0.899633	1.05289	0.949763	0.350764	1.22145	0.818697	598287	867315	508251	592792	444643	523389	464929	520052	330902	479634	465343	487595	554371	356229	532424	498148	638312	777623
P62305	4	4	266.89	Small nuclear ribonucleoprotein E OS=Mus musculus GN=Snrpe PE=1 SV=1 - [RUXE_MOUSE]	0.0590601	0.182452	0.0680154	0.554634	1.80299	0.927657	0.937448	1.06673	0.13161	0.591642	1.69021	58105.8	58841.9	42267.6	72195.1	77401.7	36224.1	172498	84052	139845	49074.1	123310	53318.5	62124.9	45672.8	54519.3	61152.7	55994.8	88594.6
P62307	1	1	57.26	Small nuclear ribonucleoprotein F OS=Mus musculus GN=Snrpf PE=2 SV=1 - [RUXF_MOUSE]	0.190576	0.345471	0.266467	0.652649	1.53222	0.995984	0.98935	1.01076	0.234159	0.659674	1.5159	15405.6	26917.9	15104.4	31156.7	23723.5	19424.2	54681.3	20658.9	46467.8	20487.3	40318.8	19228.6	25865.9	16918.5	25624.6	14050.5	13737.8	36953
P62311	1	1	47.75	U6 snRNA-associated Sm-like protein LSm3 OS=Mus musculus GN=Lsm3 PE=3 SV=2 - [LSM3_MOUSE]	0.169227	0.321635	0.171472	0.718999	1.39082	0.325033	0.798915	1.2517	0.908386	0.899969	1.11115	27363.1	22487.8	24998.1	23811.9	27415.1	18732.2	62135.4	29606.2	32193.3	21607.7	25745.8	30114.4	38112.2	26374.1	25895.9	22915.8	33161.7	34796.4
P62313	2	2	85.21	U6 snRNA-associated Sm-like protein LSm6 OS=Mus musculus GN=Lsm6 PE=3 SV=1 - [LSM6_MOUSE]	0.319748	0.482536	0.39993	0.748637	1.33576	0.373388	0.768056	1.30199	0.998487	0.974717	1.02594	17955.3	22912.1	17824.7	19294.8	19553	12943.9	45706.6	15121.2	28030	19722.8	19939	19060.5	32325.3	20366.5	29339.4	15775.5	17878.8	28163.3
P62315	4	4	282.44	Small nuclear ribonucleoprotein Sm D1 OS=Mus musculus GN=Snrpd1 PE=1 SV=1 - [SMD1_MOUSE]	0.065873	0.193412	0.105209	0.619544	1.61409	0.998533	1.02301	0.977506	0.0960015	0.605608	1.65123	49362.6	85610.2	46233.7	87309.2	71087.1	66483.8	179655	94789.9	146819	57190.3	117344	59662.9	63110.1	51808	74948.7	58360.5	59626.3	89098.7
P62317	5	4	558.87	Small nuclear ribonucleoprotein Sm D2 OS=Mus musculus GN=Snrpd2 PE=1 SV=1 - [SMD2_MOUSE]	0.033563	0.132503	0.0472586	0.552042	1.81146	0.98029	0.95027	1.05233	0.0674755	0.580931	1.72137	109124	116292	96490.1	98704.4	154155	90075.3	343718	147150	263366	103721	232706	113670	126508	91446.5	108834	115646	82417.2	174782
P62320	3	3	335.41	Small nuclear ribonucleoprotein Sm D3 OS=Mus musculus GN=Snrpd3 PE=1 SV=1 - [SMD3_MOUSE]	0.048005	0.162836	0.0708581	0.602593	1.65949	0.996094	0.984755	1.01548	0.0826465	0.611922	1.6342	101597	158533	99899.4	181094	162073	107596	341057	191643	298035	133752	262527	118489	122205	104158	190756	119762	107667	178795
P62331	6	5	373.04	ADP-ribosylation factor 6 OS=Mus musculus GN=Arf6 PE=1 SV=2 - [ARF6_MOUSE]	0.00497503	0.04877	0.00446897	2.47307	0.404356	0.512595	1.26287	0.791849	0.0416176	1.9583	0.510647	25439.1	22413.6	21879.6	41103.2	41810.5	30334.1	17979.6	11066.7	20202.7	4400.96	9991.41	10347.6	21526.6	16319.9	22125.5	28093.6	45173.7	11653.2
P62334	10	10	750.95	26S protease regulatory subunit 10B OS=Mus musculus GN=Psmc6 PE=1 SV=1 - [PRS10_MOUSE]	0.0156505	0.0854674	0.0621733	1.28294	0.779458	0.774525	0.91619	1.09148	0.0164955	1.4003	0.714132	283217	251915	267917	243396	303829	231753	201908	240315	145721	190247	256028	198905	309560	299599	248837	191306	321646	355798
P62340	1	1	62.93	TATA box-binding protein-like protein 1 OS=Mus musculus GN=Tbpl1 PE=1 SV=1 - [TBPL1_MOUSE]	0.791394	0.863135	0.779151	0.597484	1.67368	0.897809	0.517585	1.93205	0.970101	1.15437	0.866273	305.285	222.94	149.208	173.816	266.94	222.326	433.352	312.588	68.0382	241.262	800.863	387.494	395.876	155.519	528.096	72.6291	1322.77	115.053
P62488	2	2	136.96	DNA-directed RNA polymerase II subunit RPB7 OS=Mus musculus GN=Polr2g PE=2 SV=1 - [RPB7_MOUSE]	0.956926	0.971368	0.952757	0.951558	1.05091	0.989994	0.967395	1.0337	0.985705	0.98363	1.01664	9683.66	9930.36	8734.04	15127.1	13705.4	10732	15915.1	10262.2	13771.5	12019	11785.5	7616.56	13528.2	11736.3	11617.9	9952.66	7008.61	16357.8
P62500	2	2	85.66	TSC22 domain family protein 1 OS=Mus musculus GN=Tsc22d1 PE=1 SV=2 - [T22D1_MOUSE]	0.0889242	0.227859	0.209889	1.44643	0.691357	0.876197	0.669245	1.49422	0.0912449	2.16129	0.462687	58704.2	33150.6	52356.9	24043.1	38542.3	39525.1	84473.6	6668.32	4861.54	32566.3	11082.5	30644.2	145929	46912.9	62474	23833.3	68764.4	20146
P62627	2	2	143.12	Dynein light chain roadblock-type 1 OS=Mus musculus GN=Dynlrb1 PE=1 SV=3 - [DLRB1_MOUSE]	0.312162	0.474981	0.300138	0.839808	1.19075	0.896337	0.926561	1.07926	0.531474	0.90637	1.1033	33601.3	19700.6	24436.3	26402.5	23403.1	22759.6	27142.5	33690.6	26814	30139.1	30623.9	30563.5	26570.2	29218.4	21293.2	16278.4	38695.7	30160.6
P62702	16	15	1242.87	40S ribosomal protein S4, X isoform OS=Mus musculus GN=Rps4x PE=2 SV=2 - [RS4X_MOUSE]	0.0535293	0.173708	0.048911	1.32174	0.756579	0.715373	1.08549	0.921247	0.196717	1.21765	0.821255	873873	1.15443e+06	775674	772719	699623	931171	679418	704706	450763	746928	665311	692747	737308	586568	829551	779007	797276	1.06767e+06
P62717	6	6	386.32	60S ribosomal protein L18a OS=Mus musculus GN=Rpl18a PE=1 SV=1 - [RL18A_MOUSE]	0.0114264	0.0737852	0.0210563	1.50804	0.663113	0.999415	0.996214	1.0038	0.0224499	1.51377	0.660602	527286	735225	473138	443465	393628	592246	336456	329936	248359	446251	382545	355197	583792	355066	637634	454930	428510	717084
P62737	16	8	1317.14	Actin, aortic smooth muscle OS=Mus musculus GN=Acta2 PE=1 SV=1 - [ACTA_MOUSE]	0.00916903	0.0652208	0.0600977	0.739112	1.35297	0.583657	1.11588	0.896151	0.00839655	0.662356	1.50976	2.24482e+06	2.05391e+06	2.32661e+06	2.38595e+06	1.67873e+06	1.98643e+06	1.62341e+06	2.98849e+06	3.03952e+06	2.9326e+06	3.35626e+06	3.21064e+06	1.73439e+06	2.47031e+06	1.76322e+06	2.04574e+06	1.55855e+06	1.78782e+06
P62743	2	2	71.96	AP-2 complex subunit sigma OS=Mus musculus GN=Ap2s1 PE=1 SV=1 - [AP2S1_MOUSE]	0.339534	0.500127	0.716631	0.779406	1.28303	0.74556	1.25657	0.795818	0.3081	0.620265	1.61221	5958.41	13503.5	5439.46	5313.22	3602.78	3814.98	3545.41	8181.81	4685.74	11123.2	5424.55	15322.7	2375.04	4400.94	8966.09	6368.68	3197.68	4640.12
P62748	5	5	227.56	Hippocalcin-like protein 1 OS=Mus musculus GN=Hpcal1 PE=2 SV=2 - [HPCL1_MOUSE]	0.00378146	0.0429929	0.0027251	2.44384	0.409192	0.133559	1.5375	0.650408	0.14286	1.58949	0.629131	23776.6	26577.8	28011	50827.8	36870.5	27346.7	15921.1	17838.3	14810.4	16833.9	5886.3	7852.02	15850.1	20152.4	13697.6	27580.5	12047.7	36467.4
P62751	8	7	607.58	60S ribosomal protein L23a OS=Mus musculus GN=Rpl23a PE=1 SV=1 - [RL23A_MOUSE]	0.0824133	0.219134	0.175523	0.875656	1.142	0.923298	1.03425	0.966883	0.0910884	0.846656	1.18112	192710	258250	198086	185621	159949	229513	247279	204335	245202	251923	228684	220535	173048	171112	197851	200409	198787	242383
P62754	7	7	565.45	40S ribosomal protein S6 OS=Mus musculus GN=Rps6 PE=1 SV=1 - [RS6_MOUSE]	0.183176	0.335623	0.219418	1.20496	0.829903	0.990836	1.01106	0.989059	0.267203	1.19178	0.839084	562286	795017	522013	619684	504303	718529	531834	571218	374119	583014	515508	513067	558724	448195	640632	588453	621880	823226
P62774	3	3	226.22	Myotrophin OS=Mus musculus GN=Mtpn PE=1 SV=2 - [MTPN_MOUSE]	0.116978	0.263565	0.141148	1.41155	0.708442	0.978669	1.05049	0.951941	0.195632	1.34371	0.744208	172499	134855	136274	99705.3	75093.5	114802	158331	68913.3	39136.4	85043.4	75149	92877.6	153519	139295	81204.1	111609	117662	94701.7
P62806	14	13	1348.1	Histone H4 OS=Mus musculus GN=Hist1h4a PE=1 SV=2 - [H4_MOUSE]	0.0668962	0.195091	0.136331	0.558278	1.79122	0.950332	1.05783	0.945334	0.0796478	0.527759	1.8948	3.01151e+06	6.04205e+06	3.87311e+06	7.78078e+06	4.3717e+06	1.77939e+06	3.19891e+06	5.7671e+06	9.9702e+06	8.44166e+06	1.1495e+07	9.23679e+06	3.12729e+06	2.20668e+06	4.17349e+06	9.49025e+06	2.11596e+06	4.27664e+06
P62814	9	8	579.38	V-type proton ATPase subunit B, brain isoform OS=Mus musculus GN=Atp6v1b2 PE=1 SV=1 - [VATB2_MOUSE]	0.494767	0.638616	0.572177	1.15896	0.86284	0.998669	1.01553	0.984709	0.542938	1.14124	0.876238	92100.8	57389.7	91914.5	52365.2	108130	75999.9	74248.2	81235.5	44047.4	102978	48924.3	60917.6	81077.8	66111.3	69257.7	96481.9	89235.8	68427.9
P62821	6	2	637.39	Ras-related protein Rab-1A OS=Mus musculus GN=Rab1A PE=1 SV=3 - [RAB1A_MOUSE]	2.73e-05	0.00396732	8.74e-05	0.349596	2.86045	0.999977	0.965112	1.03615	8.64e-05	0.362233	2.76065	164053	82265	107982	97903.8	93241.7	136470	401876	309238	439688	236409	218913	344462	74191.9	99797.9	112946	217204	119031	83395.9
P62827	8	8	790.82	GTP-binding nuclear protein Ran OS=Mus musculus GN=Ran PE=1 SV=3 - [RAN_MOUSE]	0.115381	0.262499	0.817792	1.05868	0.944573	0.292496	0.818054	1.22241	0.109514	1.29414	0.772712	1.06981e+06	817564	1.02991e+06	918648	898036	1.02815e+06	1.07266e+06	913727	663248	987812	719208	1.0861e+06	1.38751e+06	1.13127e+06	1.04156e+06	728426	1.28143e+06	1.4735e+06
P62830	6	6	521.74	60S ribosomal protein L23 OS=Mus musculus GN=Rpl23 PE=1 SV=1 - [RL23_MOUSE]	0.21124	0.369562	0.716104	1.13233	0.883135	0.549602	0.8871	1.12727	0.18697	1.27644	0.783429	695184	665040	560274	316970	492836	505330	448820	492937	414854	540572	490717	469600	546232	429124	524669	661606	719343	766457
P62843	5	5	347.92	40S ribosomal protein S15 OS=Mus musculus GN=Rps15 PE=2 SV=2 - [RS15_MOUSE]	0.0904836	0.229213	0.091719	1.34446	0.743791	0.867131	1.07337	0.931645	0.217291	1.25256	0.798363	69908.7	112530	70151.9	99749.2	86851.2	113122	53470.8	56660.5	49064.4	100935	71509.6	79164.5	75841.2	62434.1	82578.8	90399.3	85822.3	117484
P62849	4	4	321.06	40S ribosomal protein S24 OS=Mus musculus GN=Rps24 PE=1 SV=1 - [RS24_MOUSE]	0.0489674	0.16501	0.0419629	1.33313	0.750115	0.609301	1.09834	0.910468	0.228589	1.21377	0.823879	392906	362942	306136	325964	251606	365759	249443	273386	184546	305907	249622	241312	266069	212968	273578	323998	360835	388325
P62852	4	2	304.37	40S ribosomal protein S25 OS=Mus musculus GN=Rps25 PE=2 SV=1 - [RS25_MOUSE]	0.284502	0.448447	0.32369	1.21984	0.819778	0.992038	1.02244	0.978049	0.381302	1.19307	0.838177	224075	353250	183207	223005	195186	253292	277891	236468	134548	186739	156050	182238	220157	180734	239066	183501	306294	270828
P62855	4	4	386.91	40S ribosomal protein S26 OS=Mus musculus GN=Rps26 PE=2 SV=3 - [RS26_MOUSE]	0.195992	0.350148	0.257772	1.30416	0.766777	0.999911	1.03125	0.969701	0.252885	1.26465	0.790735	342934	365857	268219	144867	219398	308086	219882	231117	155571	250744	226889	180488	244611	198283	273030	273666	337245	272552
P62858	1	1	84.84	40S ribosomal protein S28 OS=Mus musculus GN=Rps28 PE=2 SV=1 - [RS28_MOUSE]	0.118929	0.265779	0.143362	1.21134	0.825529	0.978966	1.00429	0.995725	0.198082	1.20617	0.829074	324918	305637	262344	311247	281441	266723	330923	262750	247236	209949	195312	200412	284166	315440	207461	250833	295318	391600
P62862	3	3	126.69	40S ribosomal protein S30 OS=Mus musculus GN=Fau PE=2 SV=1 - [RS30_MOUSE]	0.868629	0.912805	0.885304	0.947695	1.05519	0.999748	0.991445	1.00863	0.894821	0.955872	1.04617	128246	222525	126816	168193	129062	150057	219091	181248	143137	134236	143720	154515	140587	110008	147581	126560	191416	216728
P62869	6	6	215.98	Transcription elongation factor B polypeptide 2 OS=Mus musculus GN=Tceb2 PE=1 SV=1 - [ELOB_MOUSE]	0.839908	0.896367	0.9338	1.03906	0.962407	0.969568	0.908036	1.10128	0.827314	1.1443	0.8739	91201.6	97655.5	89784.7	102618	80914.1	120417	102816	116909	60955	100206	66700	113104	117502	120193	82480.1	47711.8	118793	154915
P62874	6	4	479.79	Guanine nucleotide-binding protein G(I)/G(S)/G(T) subunit beta-1 OS=Mus musculus GN=Gnb1 PE=1 SV=3 - [GBB1_MOUSE]	0.012981	0.0788844	0.0353144	1.77484	0.563431	0.934335	0.889002	1.12486	0.0177444	1.99644	0.500891	24976.8	25137.4	16432.2	20849.2	28027.9	12923.1	6989.83	9101.57	14923.9	8997.97	20273.4	12027.7	16746.9	25378.3	22351.1	41568.6	26591.3	11735.2
P62876	1	1	40.76	DNA-directed RNA polymerases I, II, and III subunit RPABC5 OS=Mus musculus GN=Polr2l PE=3 SV=1 - [RPAB5_MOUSE]	0.562527	0.693947	0.994938	0.991357	1.00872	0.651307	0.842615	1.18678	0.593271	1.17652	0.849961	4370.37	5349.32	3233.39	6474.72	4752.42	4835.59	5819.45	5942.53	5011.36	3594.09	6310.23	2591.1	6386.42	3890.79	8655.76	3984.21	5673.48	5844.77
P62880	8	5	604.28	Guanine nucleotide-binding protein G(I)/G(S)/G(T) subunit beta-2 OS=Mus musculus GN=Gnb2 PE=1 SV=3 - [GBB2_MOUSE]	0.221318	0.381037	0.278252	1.1726	0.852804	0.999698	0.990452	1.00964	0.287936	1.18391	0.844662	80172.9	76804.7	68334.5	71359.3	85704.4	67398.3	51615.7	40630.3	69560	87878.9	65327.7	68556.6	89521.1	71315.2	75569.9	95310.2	55381.3	67011.9
P62889	6	5	624.34	60S ribosomal protein L30 OS=Mus musculus GN=Rpl30 PE=2 SV=2 - [RL30_MOUSE]	0.545511	0.679003	0.986346	0.995389	1.00463	0.562712	0.882599	1.13302	0.658006	1.12779	0.886687	379450	537771	382476	367813	298768	415753	427042	405978	357047	446496	382388	374113	404324	311829	487602	379612	462877	652639
P62892	1	1	67.11	60S ribosomal protein L39 OS=Mus musculus GN=Rpl39 PE=2 SV=2 - [RL39_MOUSE]	0.317121	0.480202	0.344152	1.2164	0.822098	0.434735	1.18808	0.841693	0.982573	1.02383	0.97672	47552	86233.9	45634.6	54446.3	41023.3	52945.6	39456.4	59753.7	39297.4	51341.7	41346.2	38318	50459.9	42382.5	50204.2	41064.3	33456.5	58369.5
P62897	2	2	150.45	Cytochrome c, somatic OS=Mus musculus GN=Cycs PE=1 SV=2 - [CYC_MOUSE]	0.0855777	0.223372	0.269863	1.43183	0.698407	0.741871	0.732813	1.3646	0.0778714	1.95388	0.511802	21714.7	37218	28043.5	24896.6	31130.7	25216.5	14312.8	17776.8	13950.4	23932.9	18880.1	28632.9	31295.7	21635.5	51353.3	77507.6	34059.3	13702.3
P62900	1	1	135.34	60S ribosomal protein L31 OS=Mus musculus GN=Rpl31 PE=2 SV=1 - [RL31_MOUSE]	0.423151	0.579247	0.590397	1.12287	0.890578	0.954532	0.976096	1.02449	0.423525	1.15037	0.869289	371737	320991	294796	243185	229994	211830	225509	288837	183854	281553	236892	272874	279901	233273	242473	267431	330648	359765
P62908	16	15	1050.01	40S ribosomal protein S3 OS=Mus musculus GN=Rps3 PE=1 SV=1 - [RS3_MOUSE]	0.00871623	0.063316	0.00950719	1.45584	0.686889	0.76077	1.08313	0.923247	0.0385717	1.3441	0.743993	1.76712e+06	2.52811e+06	1.53806e+06	1.7743e+06	1.64301e+06	1.99362e+06	1.2409e+06	1.50415e+06	841931	1.54756e+06	1.39896e+06	1.19003e+06	1.65572e+06	1.44516e+06	1.98204e+06	1.4477e+06	1.64156e+06	2.20902e+06
P62911	7	6	412.08	60S ribosomal protein L32 OS=Mus musculus GN=Rpl32 PE=2 SV=2 - [RL32_MOUSE]	0.0532671	0.173245	0.053861	1.54659	0.646586	0.827588	1.08901	0.918261	0.154457	1.42017	0.704141	192650	302439	184970	165994	145846	285450	142645	120868	100828	170855	154106	136614	222952	131484	233605	156814	132548	295538
P62915	3	3	173.57	Transcription initiation factor IIB OS=Mus musculus GN=Gtf2b PE=1 SV=1 - [TF2B_MOUSE]	0.225485	0.386045	0.410113	1.21264	0.824649	0.903855	0.882668	1.13293	0.222486	1.37383	0.727892	14159.2	14664.4	13596.7	15459.5	10622.3	16841	12179.7	14140.1	11174.6	15306.9	8167.53	9409.17	16657.9	12859.1	11278.5	11564.3	13672	30655.7
P62918	9	9	637.83	60S ribosomal protein L8 OS=Mus musculus GN=Rpl8 PE=2 SV=2 - [RL8_MOUSE]	0.0419084	0.150024	0.0398517	1.33947	0.746563	0.746615	1.07301	0.931961	0.151165	1.24834	0.801066	588072	669655	608451	574581	459846	738063	401507	453325	332617	564122	475379	489543	470147	411769	588830	533651	620733	765966
P62960	8	4	788.51	Nuclease-sensitive element-binding protein 1 OS=Mus musculus GN=Ybx1 PE=1 SV=3 - [YBOX1_MOUSE]	0.143003	0.292269	0.462632	0.809886	1.23474	0.658717	1.13729	0.879285	0.123743	0.712121	1.40426	251783	401764	245612	403921	245757	331225	445586	244904	512733	436790	374626	306753	265041	272416	329914	280683	134358	370700
P62962	9	8	920.89	Profilin-1 OS=Mus musculus GN=Pfn1 PE=1 SV=2 - [PROF1_MOUSE]	0.01282	0.0785005	0.0407725	1.55291	0.643952	0.879609	0.925336	1.08069	0.0158205	1.67821	0.595872	4.42759e+06	2.34073e+06	3.24055e+06	2.63619e+06	2.20404e+06	2.66018e+06	2.27226e+06	1.74339e+06	942237	2.58157e+06	1.43985e+06	2.29581e+06	3.92936e+06	3.5904e+06	2.25605e+06	2.28627e+06	3.49022e+06	3.36977e+06
P62983	7	7	386.37	Ubiquitin-40S ribosomal protein S27a OS=Mus musculus GN=Rps27a PE=1 SV=2 - [RS27A_MOUSE]	0.0115007	0.0739502	0.0104134	1.53069	0.653302	0.0724737	1.33679	0.74806	0.587511	1.14505	0.873328	1.01243e+06	1.19638e+06	1.17751e+06	874932	926071	847655	1.01231e+06	613466	526953	633683	516344	639910	1.14836e+06	649749	581926	858908	706155	569435
P62996	5	5	430.84	Transformer-2 protein homolog beta OS=Mus musculus GN=Tra2b PE=1 SV=1 - [TRA2B_MOUSE]	0.000369053	0.0143884	0.00346966	0.536351	1.86445	0.539442	1.15545	0.865466	0.000414076	0.464193	2.15428	177441	161511	137010	258123	181662	133040	341658	327187	396860	257648	401299	230762	100226	111297	175265	257117	137362	126423
P63001	2	1	131.13	Ras-related C3 botulinum toxin substrate 1 OS=Mus musculus GN=Rac1 PE=1 SV=1 - [RAC1_MOUSE]	0.00434018	0.0453611	0.048224	1.95337	0.511937	0.411946	0.674993	1.4815	0.00362747	2.89391	0.345554	16814	8891.66	11305.4	7630.46	8988.03	5369.76	3296.44	1464.21	8052.97	6191.16	4317.54	6881.62	27649.8	7863.83	15618.4	14524.7	10266.4	11484.3
P63005	5	5	312.96	Platelet-activating factor acetylhydrolase IB subunit alpha OS=Mus musculus GN=Pafah1b1 PE=1 SV=2 - [LIS1_MOUSE]	0.374151	0.534006	0.813907	1.08206	0.924161	0.691614	0.853241	1.172	0.344497	1.26818	0.788533	84527.9	55423.5	72230.7	49105.1	46198.6	59207.1	43233.2	64513.8	31067.3	81100.2	47728.1	71240.8	107428	77014.7	62710.5	43292	62989.7	76329.2
P63017	35	27	3633.52	Heat shock cognate 71 kDa protein OS=Mus musculus GN=Hspa8 PE=1 SV=1 - [HSP7C_MOUSE]	0.644149	0.756475	0.959028	0.96245	1.03902	0.632285	0.90456	1.10551	0.794652	1.064	0.939851	7.13497e+06	6.57621e+06	6.87482e+06	8.32381e+06	7.29452e+06	6.50157e+06	9.80707e+06	6.45199e+06	7.06223e+06	8.56285e+06	6.35638e+06	6.13156e+06	8.11867e+06	8.62901e+06	5.63971e+06	6.8082e+06	8.19702e+06	9.81921e+06
P63028	7	7	604.57	Translationally-controlled tumor protein OS=Mus musculus GN=Tpt1 PE=1 SV=1 - [TCTP_MOUSE]	0.506353	0.6482	0.732441	1.08524	0.921451	0.909079	0.944708	1.05853	0.484129	1.14876	0.870502	948788	754006	874717	790790	523258	658031	1.14174e+06	641835	538258	822066	531304	517025	855485	1.04783e+06	677522	651649	901578	681801
P63037	6	5	358	DnaJ homolog subfamily A member 1 OS=Mus musculus GN=Dnaja1 PE=1 SV=1 - [DNJA1_MOUSE]	0.0140683	0.0817553	0.717869	0.867543	1.15268	0.0140956	0.647913	1.54342	0.064337	1.33898	0.746837	89021.6	79786.3	92394.4	72588.3	76461.8	77369.4	65569.3	142398	61972.6	108328	79216.1	104588	104871	156154	102233	103504	145261	140581
P63038	42	41	4565.76	60 kDa heat shock protein, mitochondrial OS=Mus musculus GN=Hspd1 PE=1 SV=1 - [CH60_MOUSE]	0.899323	0.930126	0.991526	0.996978	1.00303	0.944158	1.09148	0.916189	0.896115	0.91342	1.09479	4.40763e+06	4.63254e+06	3.98565e+06	5.40825e+06	1.1041e+07	5.5618e+06	7.34199e+06	5.11946e+06	8.32451e+06	3.39571e+06	6.2926e+06	4.6688e+06	3.53106e+06	7.84452e+06	5.6283e+06	5.61467e+06	3.62112e+06	5.86073e+06
P63073	3	3	213.59	Eukaryotic translation initiation factor 4E OS=Mus musculus GN=Eif4e PE=1 SV=1 - [IF4E_MOUSE]	0.308725	0.472131	0.278348	1.24138	0.805557	0.681777	1.08765	0.919415	0.738631	1.14134	0.876162	56778.6	62217.9	55894.7	58961.6	64900.3	90993.3	49275.7	48662.9	41992.9	67145.4	58871.9	48014.2	67332.3	46608	59288.4	49574.1	39296.9	96239.1
P63085	6	4	287.44	Mitogen-activated protein kinase 1 OS=Mus musculus GN=Mapk1 PE=1 SV=3 - [MK01_MOUSE]	0.153882	0.303526	0.435932	1.1556	0.865352	0.721309	0.896523	1.11542	0.136171	1.28898	0.775809	31086.7	34528.2	33414	30337.8	20985.8	33123.8	24207.6	37060	12840.6	31845.6	20969.3	31848.6	38634.3	30383.1	32981	31100.8	40460.1	31093.8
P63094	5	3	265.91	Guanine nucleotide-binding protein G(s) subunit alpha isoforms short OS=Mus musculus GN=Gnas PE=1 SV=1 - [GNAS2_MOUSE]	0.432145	0.586863	0.555733	0.864715	1.15645	0.982541	1.03512	0.966068	0.452914	0.835373	1.19707	24998.7	23812.6	18022.2	19407.5	33705.5	20693.2	27641.1	19342.2	31707.1	18004.3	31890.7	34057.5	23855.2	20159	27978	22040.6	24355.2	17479.5
P63101	9	6	1113.38	14-3-3 protein zeta/delta OS=Mus musculus GN=Ywhaz PE=1 SV=1 - [1433Z_MOUSE]	0.150683	0.300569	0.313139	1.2903	0.775013	0.884574	0.949264	1.05345	0.149815	1.35927	0.735691	2.69521e+06	1.57008e+06	2.69251e+06	1.58621e+06	1.39245e+06	2.78868e+06	1.70871e+06	1.74733e+06	1.29183e+06	2.26924e+06	992146	1.8529e+06	2.29722e+06	2.44596e+06	1.56657e+06	2.06154e+06	2.06826e+06	2.96573e+06
P63154	1	1	62.22	Crooked neck-like protein 1 OS=Mus musculus GN=Crnkl1 PE=1 SV=1 - [CRNL1_MOUSE]	0.252989	0.41602	0.242712	0.662733	1.5089	0.881349	0.915407	1.09241	0.468395	0.723977	1.38126	931.565	882.362	1182.23	1789.4	890.18	726.086	653.619	2412.1	2125.92	2026.42	1092.08	1349.6	1074.51	913.481	1388.98	1591.63	770.316	1254.5
P63158	7	5	387.62	High mobility group protein B1 OS=Mus musculus GN=Hmgb1 PE=1 SV=2 - [HMGB1_MOUSE]	0.639356	0.753335	0.977216	0.890071	1.12351	0.639653	0.812746	1.2304	0.761372	1.09514	0.913125	61353.5	114840	74314.4	91017.7	46573.8	44795.8	45815.3	47510.2	39651.6	127907	89734.1	135742	110421	78960	75372.1	91165	50830.1	125885
P63166	2	2	87.14	Small ubiquitin-related modifier 1 OS=Mus musculus GN=Sumo1 PE=1 SV=1 - [SUMO1_MOUSE]	0.764111	0.84596	0.983682	0.861373	1.16094	0.854586	1.1313	0.883941	0.761573	0.761402	1.31337	36020	39926.2	33334.8	38935.8	60218.1	21908.8	87440.2	19447.2	66358	28219	41114.9	24835.5	38591.5	37274.6	42979	36867.7	13097.4	34800.1
P63168	2	1	164.1	Dynein light chain 1, cytoplasmic OS=Mus musculus GN=Dynll1 PE=1 SV=1 - [DYL1_MOUSE]	0.00421055	0.0448187	0.00753947	0.511247	1.956	0.982928	0.878013	1.13893	0.0107404	0.582277	1.7174	8124.39	11038.4	9200.89	9925.96	9466.42	9960.83	15729	27119.9	20340.4	18649	16630.8	14425.3	5351.83	10483.5	8858.94	14047.1	20411.4	6582.95
P63242	10	10	779.39	Eukaryotic translation initiation factor 5A-1 OS=Mus musculus GN=Eif5a PE=1 SV=2 - [IF5A1_MOUSE]	0.017733	0.0909126	0.137083	1.32391	0.755339	0.475537	0.822583	1.21568	0.0145575	1.60945	0.621329	651667	442691	516248	454958	408152	517646	391075	405060	177308	483891	364708	437451	795265	578292	511993	404404	670608	675983
P63276	8	8	824.77	40S ribosomal protein S17 OS=Mus musculus GN=Rps17 PE=1 SV=2 - [RS17_MOUSE]	0.114394	0.262499	0.113371	1.1819	0.846093	0.264363	1.13787	0.878838	0.862949	1.0387	0.962741	611333	676842	502219	591083	536959	588785	462472	597446	402189	574656	526797	403875	444111	466710	450591	525286	580082	615497
P63280	3	3	139.5	SUMO-conjugating enzyme UBC9 OS=Mus musculus GN=Ube2i PE=1 SV=1 - [UBC9_MOUSE]	0.0320273	0.128443	0.236749	1.23859	0.807367	0.448423	0.81655	1.22466	0.0256979	1.51686	0.659256	55237.1	56779.9	55730	43650.4	46634.9	47581.6	45917.8	59775.7	33676	29233.6	36622	41517.4	72409.5	64608.2	54391.8	33561.1	77097.7	72206.2
P63321	2	2	116.29	Ras-related protein Ral-A OS=Mus musculus GN=Rala PE=1 SV=1 - [RALA_MOUSE]	0.219476	0.378891	0.194597	1.86515	0.536151	0.56099	1.21778	0.821168	0.71948	1.5316	0.652912	9893.66	12409.2	7733.77	8745.29	6865.73	5117.54	2860.39	289.956	4644.95	6553.39	4371.7	8497.42	4116.89	3915.19	5421.48	22327.8	1188.32	4717.14
P63323	6	6	305	40S ribosomal protein S12 OS=Mus musculus GN=Rps12 PE=1 SV=2 - [RS12_MOUSE]	0.0233316	0.106778	0.0462003	1.42287	0.702804	0.991097	0.990811	1.00927	0.036207	1.43607	0.696346	218379	371892	209692	293501	221469	363230	181043	238353	167372	225105	176375	191171	273121	246746	348853	200757	251884	372367
P63325	6	6	539.21	40S ribosomal protein S10 OS=Mus musculus GN=Rps10 PE=1 SV=1 - [RS10_MOUSE]	0.0147018	0.083545	0.016441	1.4246	0.701952	0.81974	1.07283	0.932114	0.0531366	1.32789	0.753075	685435	859029	537656	556360	512146	731866	448550	497999	313695	525458	443142	496477	631572	489635	546907	510424	641719	798668
P63330	8	1	599.66	Serine/threonine-protein phosphatase 2A catalytic subunit alpha isoform OS=Mus musculus GN=Ppp2ca PE=1 SV=1 - [PP2AA_MOUSE]	0.554211	0.688243	0.69133	1.08982	0.917579	0.973173	0.975218	1.02541	0.557341	1.11752	0.89484	38301.5	26030	34578.4	26261.4	31811.5	24643.9	35886.7	23260	23186.6	33290.8	20179.2	30853.8	33280.3	32120.8	23613.3	26140.3	38690.7	32396.7
P67778	7	7	561.89	Prohibitin OS=Mus musculus GN=Phb PE=1 SV=1 - [PHB_MOUSE]	0.488102	0.634059	0.975255	1.04844	0.953801	0.624532	0.567591	1.76183	0.497863	1.84717	0.541369	92060	69443.4	36250.9	48158.9	50780.3	36017.4	24465.5	29028.5	73582.8	60812.7	69917.6	59532.8	62749.7	25931.6	114062	280194	55173	48069.6
P67871	3	3	188.57	Casein kinase II subunit beta OS=Mus musculus GN=Csnk2b PE=1 SV=1 - [CSK2B_MOUSE]	0.195133	0.349938	0.825566	0.950049	1.05258	0.181638	0.847376	1.18011	0.429415	1.12117	0.891928	44073.3	44680.1	50782.4	52890.7	47446.1	50002.8	58314.2	49509.3	45735	48342.7	45049.5	58165.4	62969.8	53841.9	48480.7	43236	57088.9	76468.7
P67984	6	6	482.08	60S ribosomal protein L22 OS=Mus musculus GN=Rpl22 PE=2 SV=2 - [RL22_MOUSE]	0.458208	0.606955	0.430885	0.899272	1.11201	0.870397	0.970639	1.03025	0.726977	0.926475	1.07936	454324	761349	430196	413054	346198	496391	500727	578338	511910	625696	513053	496786	461011	464196	559747	493499	407364	603464
P68037	4	4	526.55	Ubiquitin-conjugating enzyme E2 L3 OS=Mus musculus GN=Ube2l3 PE=2 SV=1 - [UB2L3_MOUSE]	0.0964771	0.238101	0.165556	1.45943	0.685199	0.980068	0.969018	1.03197	0.119715	1.50609	0.66397	266730	130250	216003	195388	114673	228511	123037	171222	51675	158552	111250	173309	176757	228079	134082	191808	300358	157291
P68040	19	19	1882.42	Guanine nucleotide-binding protein subunit beta-2-like 1 OS=Mus musculus GN=Gnb2l1 PE=1 SV=3 - [GBLP_MOUSE]	0.0118446	0.0755306	0.0242311	1.35803	0.736361	0.996749	0.981301	1.01906	0.0208346	1.38391	0.722592	2.03988e+06	2.61883e+06	1.98479e+06	2.30302e+06	2.06082e+06	2.24998e+06	1.5404e+06	2.13835e+06	1.10746e+06	2.08196e+06	1.57144e+06	1.32255e+06	1.84984e+06	2.0834e+06	2.19934e+06	1.95591e+06	2.3088e+06	3.11265e+06
P68254	9	7	832.84	14-3-3 protein theta OS=Mus musculus GN=Ywhaq PE=1 SV=1 - [1433T_MOUSE]	0.0336754	0.132634	0.0292194	1.68281	0.594245	0.607586	1.15609	0.864987	0.170188	1.45561	0.686999	675294	526371	581275	607291	466269	560677	245026	272645	158054	339923	544502	470490	601247	469814	357547	234929	690552	601724
P68368	22	6	2113.75	Tubulin alpha-4A chain OS=Mus musculus GN=Tuba4a PE=1 SV=1 - [TBA4A_MOUSE]	0.00410365	0.0443482	0.0127774	2.0111	0.497241	0.933654	0.927433	1.07825	0.00629685	2.16846	0.461158	478216	425361	396411	252288	199957	281713	154498	237597	76191.6	279627	95945.1	167503	453435	294695	249622	264421	541589	389330
P68369	26	3	2306.25	Tubulin alpha-1A chain OS=Mus musculus GN=Tuba1a PE=1 SV=1 - [TBA1A_MOUSE]	0.154224	0.303636	0.370697	1.22112	0.818918	0.8103	0.777864	1.28557	0.143408	1.56984	0.637007	106204	95100	114503	71143.4	70386.4	102521	13466.2	83367	20490	89094.9	106654	145405	131030	99926.9	88999.1	75044.3	196790	127946
P68372	29	1	2657	Tubulin beta-4B chain OS=Mus musculus GN=Tubb4b PE=1 SV=1 - [TBB4B_MOUSE]	0.00121027	0.0274091	0.00401771	2.32339	0.430405	0.949386	0.948872	1.05388	0.0021738	2.44859	0.408399	105292	147900	89825.8	77309.8	45219.9	98366	27743.2	43615.6	21449	79381.4	33293.8	37228.4	154620	62609.2	96696.4	73794.3	92546.2	114033
P68373	26	3	2391.71	Tubulin alpha-1C chain OS=Mus musculus GN=Tuba1c PE=1 SV=1 - [TBA1C_MOUSE]	0.0160839	0.086478	0.047121	1.82323	0.548478	0.899343	0.888557	1.12542	0.0200668	2.0519	0.487354	61802.1	51555.5	57793.1	39611.5	23177.3	55761.2	12253.2	39158.1	14419.1	59205	7340.8	26518.3	59089.1	41885.6	46520.7	39866.6	84816.1	53857
P68433	3	1	182.59	Histone H3.1 OS=Mus musculus GN=Hist1h3a PE=1 SV=2 - [H31_MOUSE]	0.0364051	0.138772	0.066576	0.50871	1.96576	0.99369	0.971656	1.02917	0.0545197	0.523549	1.91004	155406	145441	174313	191219	165829	93636.7	117375	168795	468113	323820	313576	428306	108040	116069	145040	314125	109555	160024
P68510	8	6	811.68	14-3-3 protein eta OS=Mus musculus GN=Ywhah PE=1 SV=2 - [1433F_MOUSE]	0.597315	0.718084	0.905199	0.870234	1.14912	0.821489	1.15425	0.866361	0.571324	0.753937	1.32637	325831	270764	347397	238487	151298	224021	241829	281187	366187	434917	107950	358020	224724	284461	257638	215728	163647	203418
P70122	1	1	19.37	Ribosome maturation protein SBDS OS=Mus musculus GN=Sbds PE=1 SV=4 - [SBDS_MOUSE]	0.137066	0.286992	0.971431	0.940836	1.06288	0.229602	0.586917	1.70382	0.158809	1.60301	0.623825	2261.15	2518.81	1391.26	1434.44	1295.32	2252.29	1238.22	3266.18	864.488	1806.01	963.847	3715.88	4585.53	2049.37	3821.31	1699.64	4881.16	1966.11
P70168	20	20	1732.5	Importin subunit beta-1 OS=Mus musculus GN=Kpnb1 PE=1 SV=2 - [IMB1_MOUSE]	0.135614	0.285309	0.817842	1.04458	0.957327	0.331289	0.866448	1.15414	0.127592	1.20558	0.829474	713301	683278	704324	505800	578821	704251	474151	561670	482729	827276	578712	799248	737827	880070	744699	633562	750477	742698
P70180	8	8	476.46	Atrial natriuretic peptide receptor 3 OS=Mus musculus GN=Npr3 PE=1 SV=3 - [ANPRC_MOUSE]	0.00151	0.0293987	0.00347061	0.0377166	26.5135	0.99973	0.964084	1.03725	0.00362767	0.0391217	25.5613	1606.43	2284.96	3271.04	2948.32	3138.68	2827.59	5393.67	6798.54	123435	5690.57	235472	49468.8	1957.34	1924.31	2376.69	4689.21	2519.03	3209.39
P70195	5	5	154.8	Proteasome subunit beta type-7 OS=Mus musculus GN=Psmb7 PE=1 SV=1 - [PSB7_MOUSE]	0.0739095	0.206489	0.0773923	1.41257	0.707929	0.879855	1.04402	0.957839	0.179127	1.35302	0.73909	28648.4	16067.3	23895.3	25049.8	29278.3	23249.6	19412.2	20576.2	13019.4	16716.2	19181.9	14585.1	17924.7	29407	22571.5	14362.2	35300.5	20459.2
P70202	2	2	107.58	Latexin OS=Mus musculus GN=Lxn PE=1 SV=2 - [LXN_MOUSE]	0.166589	0.318325	0.144943	1.41244	0.707995	0.668819	1.13013	0.884858	0.505615	1.24981	0.800123	20640.9	14318.2	24349.2	12623.1	20738.9	25597.9	12829.1	12878.1	10481.3	18708.6	13933.9	14902.3	23808	15238.9	10823.8	13616.2	26781.6	14382
P70227	4	4	143	Inositol 1,4,5-trisphosphate receptor type 3 OS=Mus musculus GN=Itpr3 PE=1 SV=3 - [ITPR3_MOUSE]	0.0554733	0.176689	0.0501407	2.62717	0.380638	0.702914	1.10693	0.903399	0.207661	2.37338	0.42134	9485.63	14925	9639.31	8626.29	11054.1	2889.07	2757.12	1895.04	3787.17	7640.12	2835.26	2636.82	8421.13	3379.65	3130.72	22432.1	10988.7	2797.7
P70245	1	1	77.06	3-beta-hydroxysteroid-Delta(8),Delta(7)-isomerase OS=Mus musculus GN=Ebp PE=1 SV=3 - [EBP_MOUSE]	0.146532	0.296186	0.142071	1.87981	0.531967	0.324267	1.3857	0.721654	0.857982	1.35658	0.73715	6926.89	6059.61	3435.59	4244.3	5138.6	4373.96	1459.71	418.095	2174.75	4367.01	5166	2468.65	2919.84	1278.02	3904.64	10584.6	2251.85	839.815
P70271	2	2	63.59	PDZ and LIM domain protein 4 OS=Mus musculus GN=Pdlim4 PE=1 SV=3 - [PDLI4_MOUSE]	0.577724	0.70443	0.712741	0.132923	7.52316	0.579303	0.166217	6.01624	0.973386	0.799695	1.25048	118.465	65.1315	175.854	91.7757	78.9221	102.113	2459.97	1509.08	486.974	177.063	121.069	2.44769	2317.61	150.952	953.801	44.7653	100.706	236.001
P70279	3	2	162.55	Surfeit locus protein 6 OS=Mus musculus GN=Surf6 PE=1 SV=1 - [SURF6_MOUSE]	0.00162666	0.0303675	0.00172168	0.400966	2.49397	0.600462	0.779285	1.28323	0.0121978	0.514531	1.94352	3308.91	3267.43	3247.77	4187.67	4646.78	2909.02	11095.1	9784.54	11771.9	4503.81	10916.9	5716.77	3196.87	2276.73	4811.51	6470.57	4385.29	6535.15
P70280	1	1	38.88	Vesicle-associated membrane protein 7 OS=Mus musculus GN=Vamp7 PE=1 SV=1 - [VAMP7_MOUSE]	0.913792	0.939726	0.929065	1.03887	0.96258	0.999986	0.96169	1.03984	0.927162	1.08026	0.925704	1609.02	2620.63	1018.03	2751.67	1203.02	1963.04	706.47	2363.22	979.655	1300.36	2045.71	3352.2	1345.19	727.643	2494.28	3236.91	2147.97	1658.23
P70288	4	3	218.84	Histone deacetylase 2 OS=Mus musculus GN=Hdac2 PE=1 SV=1 - [HDAC2_MOUSE]	0.756257	0.841196	0.738512	0.879826	1.13659	0.951846	0.986099	1.0141	0.895233	0.892228	1.12079	25739.8	22184.1	24924.3	40059.6	48550.8	19640.2	31572.7	21513.2	33578	26849.1	59255.9	33065.9	23031.9	26320.5	27544.5	39403.1	33393.1	33958.6
P70290	3	3	160.33	55 kDa erythrocyte membrane protein OS=Mus musculus GN=Mpp1 PE=1 SV=1 - [EM55_MOUSE]	0.033599	0.132503	0.0483681	1.89163	0.528645	0.0657513	1.85574	0.538867	0.985312	1.01934	0.981029	20586.9	12138.4	18942.6	16034.9	15154.5	11885	3720.67	2980.25	8760.21	8302.49	20360.6	5960.77	6061.27	5173.11	4499.08	20244.5	10717.3	4358.29
P70295	1	1	43.07	Ancient ubiquitous protein 1 OS=Mus musculus GN=Aup1 PE=2 SV=1 - [AUP1_MOUSE]	0.759687	0.842869	0.740019	1.22429	0.816803	0.940269	0.834042	1.19898	0.911232	1.46789	0.681248	3450.79	2495.88	1243.12	1411.89	1018.5	983.81	510.443	737.247	659.28	3474.95	1227.2	2052.24	1497.88	714.1	601.446	7314.61	1862.78	723.151
P70296	5	5	577.74	Phosphatidylethanolamine-binding protein 1 OS=Mus musculus GN=Pebp1 PE=1 SV=3 - [PEBP1_MOUSE]	0.0875192	0.22647	0.126135	1.49941	0.666931	0.999789	0.992226	1.00783	0.130454	1.51115	0.661747	662961	487901	719472	355123	417485	596907	379956	280033	124604	513849	366517	495798	786495	436417	389855	360405	608238	683823
P70297	3	2	144.94	Signal transducing adapter molecule 1 OS=Mus musculus GN=Stam PE=2 SV=3 - [STAM1_MOUSE]	0.559483	0.692251	0.630231	0.907552	1.10187	0.999049	1.01446	0.985744	0.605095	0.894613	1.1178	11255.7	8178.63	10650.1	12243.1	17313.8	12110.1	11603.6	17749.5	11452.3	13861.8	12048.8	12344.3	8273.76	11765	12097.6	15274.3	11401.8	11916
P70302	1	1	47.65	Stromal interaction molecule 1 OS=Mus musculus GN=Stim1 PE=1 SV=2 - [STIM1_MOUSE]	0.873126	0.914821	0.935922	0.2349	4.25714	0.985081	0.446164	2.24133	0.866411	0.526487	1.89938	443.141	411.17	4.94848	319.493	373.176	121.285	0	924.322	865.821	1793.46	150.187	3389.31	0	217.11	920.723	2166.05	416.243	30.0897
P70318	3	2	126.9	Nucleolysin TIAR OS=Mus musculus GN=Tial1 PE=1 SV=1 - [TIAR_MOUSE]	0.0169498	0.0893929	0.0195706	0.572512	1.74669	0.853285	0.883651	1.13167	0.0554711	0.647893	1.54346	5458.3	8130.06	3712.7	8052.56	9354.88	4951.59	9247.59	14407.2	13318.1	9924.13	12741.8	9634.98	3773.43	6947.94	6910.23	13129.1	8351.91	5769.44
P70333	12	4	1208.82	Heterogeneous nuclear ribonucleoprotein H2 OS=Mus musculus GN=Hnrnph2 PE=1 SV=1 - [HNRH2_MOUSE]	0.162903	0.31556	0.211321	0.613929	1.62885	0.999053	0.900035	1.11107	0.225468	0.682117	1.46602	17855.9	19570	21251.8	21320.5	30206.8	20361.9	13305.8	45411.9	43873.5	34209.2	47957.8	27916	15948.4	17202.8	30635.2	49498.9	13826.9	17956.6
P70336	4	4	127.22	Rho-associated protein kinase 2 OS=Mus musculus GN=Rock2 PE=1 SV=1 - [ROCK2_MOUSE]	0.00111812	0.0264275	0.000876284	2.24173	0.446084	0.249713	1.25033	0.799792	0.0241345	1.79292	0.55775	16613.4	14043.5	11542.1	11678.2	14026.3	14303	4633.55	7089.79	4025.81	6901.04	6204.38	7816.46	12090.5	11043	5119.38	8339.95	19682.4	9472.91
P70349	3	3	156.09	Histidine triad nucleotide-binding protein 1 OS=Mus musculus GN=Hint1 PE=1 SV=3 - [HINT1_MOUSE]	0.0471731	0.160722	0.115494	1.54781	0.646074	0.906889	0.861596	1.16064	0.0535812	1.79645	0.556654	236479	162341	169478	111333	144112	157369	107516	63861.9	37688	133593	138728	152484	328470	212114	119052	115705	144894	218479
P70362	2	2	127.08	Ubiquitin fusion degradation protein 1 homolog OS=Mus musculus GN=Ufd1l PE=1 SV=2 - [UFD1_MOUSE]	0.114308	0.262499	0.886347	0.931327	1.07374	0.116338	0.767743	1.30252	0.250766	1.21307	0.824353	22855.1	14836	19699.7	17434.6	20540.6	11983.4	11189.2	23582.6	16795	24956.2	19411.4	19330.8	23416.3	25740.8	22080.1	27730.6	20942	19915.1
P70372	8	8	521.07	ELAV-like protein 1 OS=Mus musculus GN=Elavl1 PE=1 SV=2 - [ELAV1_MOUSE]	0.710484	0.808681	0.779274	0.886573	1.12794	0.99611	0.994915	1.00511	0.73081	0.891104	1.1222	206529	255884	175933	242499	254714	175489	168818	216874	309051	181138	346590	256308	220237	138841	295730	263272	175481	224185
P70388	2	2	26.73	DNA repair protein RAD50 OS=Mus musculus GN=Rad50 PE=1 SV=1 - [RAD50_MOUSE]	0.205858	0.36231	0.387807	1.29574	0.771757	0.897413	0.879557	1.13694	0.202991	1.47318	0.678805	3919.37	6364.9	4201.86	5750.72	6466.92	7659.29	3242.93	6347.76	3668.21	3867.9	5177.39	4215.75	5873.02	5231.19	7013.73	2790.43	8878.32	9281.9
P70398	11	10	500.54	Probable ubiquitin carboxyl-terminal hydrolase FAF-X OS=Mus musculus GN=Usp9x PE=1 SV=2 - [USP9X_MOUSE]	0.202744	0.357851	0.999581	0.978238	1.02225	0.257446	0.764575	1.30792	0.268267	1.27945	0.781584	38785.9	29443.4	36154.6	17299.9	42767.6	28371.6	26083.9	51239	43666.2	20419.6	22673.2	33030.5	49623.4	43841.9	50469.7	32180	44002.3	32078.9
P70399	2	2	95.35	TP53-binding protein 1 OS=Mus musculus GN=Tp53bp1 PE=1 SV=3 - [TP53B_MOUSE]	0.574812	0.701931	0.9239	1.0662	0.937911	0.553313	1.33223	0.750623	0.779484	0.800314	1.24951	6504.74	4849.41	3369.64	6477.4	11197	4697.19	7295.31	3534.5	6523.36	1860.6	7263.73	8314.68	8234.68	1877.55	4387.2	4915.23	4217.83	4212.17
P70404	3	3	185.37	Isocitrate dehydrogenase [NAD] subunit gamma 1, mitochondrial OS=Mus musculus GN=Idh3g PE=1 SV=1 - [IDHG1_MOUSE]	0.959942	0.972253	0.999496	1.01438	0.985823	0.96304	0.880043	1.13631	0.970953	1.15265	0.867567	20062.2	27769.9	23067.3	29430.1	49110.6	22292.4	19112.4	29977.2	33273.9	26250.3	37936.6	22747.4	11087.7	31708.1	49372.6	49129.7	32027.7	21815.2
P70441	13	13	656.52	Na(+)/H(+) exchange regulatory cofactor NHE-RF1 OS=Mus musculus GN=Slc9a3r1 PE=1 SV=3 - [NHRF1_MOUSE]	0.351692	0.513371	0.67236	0.427624	2.3385	0.805568	1.33847	0.747124	0.322559	0.319488	3.13	197025	149440	178233	153127	69705.7	225077	912406	654203	470444	110161	63299.4	63931.8	147793	137014	149058	135641	57278.8	99874.1
P70444	1	1	33.78	BH3-interacting domain death agonist OS=Mus musculus GN=Bid PE=1 SV=2 - [BID_MOUSE]	0.338881	0.499642	0.660655	1.00363	0.996387	0.800958	0.770759	1.29742	0.310126	1.30213	0.767974	658.912	1058.93	629.351	129.534	239.172	567.121	244.552	29.147	161.815	1362.3	185.539	1287.81	799.43	273.972	1261.13	583.038	532.169	809.727
P70452	1	1	42.05	Syntaxin-4 OS=Mus musculus GN=Stx4 PE=1 SV=1 - [STX4_MOUSE]	0.0477426	0.162304	0.0437197	2.13499	0.468387	0.710052	1.12468	0.889145	0.181453	1.89831	0.526784	695.542	861.583	479.702	550.087	975.745	763.542	200.489	257.518	121.6	307.905	648.905	489.92	895.355	550.502	680.559	1117.33	461.318	141.553
P70460	4	3	114.63	Vasodilator-stimulated phosphoprotein OS=Mus musculus GN=Vasp PE=1 SV=4 - [VASP_MOUSE]	0.000767994	0.0221067	0.000783094	3.16819	0.315638	0.503038	1.344	0.744049	0.00761137	2.35729	0.424216	18834	21507.9	12952.5	15335	6680.78	20647.1	2883.49	4420.36	3651.23	5470	3366.65	10496	16230.4	16034	12099.4	9031.1	5536.29	12465.7
P70677	13	12	749.93	Caspase-3 OS=Mus musculus GN=Casp3 PE=1 SV=1 - [CASP3_MOUSE]	5.32e-06	0.00233932	3.11e-05	3.83342	0.260864	0.836353	0.892776	1.1201	1.18e-05	4.29382	0.232893	339818	190318	320335	177507	145008	264808	74960.5	88700.4	37647.7	37583.1	46407.4	89769.3	266307	355710	136787	248197	312150	291325
P70695	2	2	85.23	Fructose-1,6-bisphosphatase isozyme 2 OS=Mus musculus GN=Fbp2 PE=2 SV=2 - [F16P2_MOUSE]	0.000887168	0.0233545	0.00102989	9.00586	0.111039	0.00633984	6.27293	0.159415	0.640788	1.43567	0.696539	25276.7	3032.15	8250.51	7645.13	1107.74	10298.9	1721.85	697.246	826.266	703.556	1494.75	731.33	1194.08	656.899	1803.65	1387.06	1974.65	1848.91
P70697	3	3	133.66	Uroporphyrinogen decarboxylase OS=Mus musculus GN=Urod PE=1 SV=2 - [DCUP_MOUSE]	0.0037611	0.0429929	0.032744	1.79146	0.558204	0.50811	0.711605	1.40527	0.00342821	2.51749	0.397221	6486.83	5919.31	7941.25	6079.21	6252.74	9454.65	2649.04	4239.01	1156.63	7751.8	2046.9	5676.01	15821.6	9700.34	10692.1	5579.19	9861.08	7555.47
P70698	12	12	641.04	CTP synthase 1 OS=Mus musculus GN=Ctps1 PE=1 SV=2 - [PYRG1_MOUSE]	0.465936	0.613808	0.444977	0.746471	1.33964	0.905249	0.865085	1.15596	0.696183	0.862887	1.1589	96209.9	111698	76064.2	86685.2	59301.5	108934	72756.2	165708	75270.4	122209	122768	163210	84163.5	111577	93593.6	42290	136663	154649
P70699	8	8	445.15	Lysosomal alpha-glucosidase OS=Mus musculus GN=Gaa PE=1 SV=2 - [LYAG_MOUSE]	0.0238566	0.10796	0.0421466	0.464017	2.15509	0.999875	1.18509	0.843817	0.0409517	0.391545	2.55398	16780.9	11726.4	25506.9	15436.9	67924.3	30400.2	81907.9	27158.7	72481.6	21463.1	94493.1	64067.5	20880.3	16048.5	28013.1	26514.5	23514.1	26601.3
P70700	2	1	99.99	DNA-directed RNA polymerase I subunit RPA2 OS=Mus musculus GN=Polr1b PE=2 SV=2 - [RPA2_MOUSE]	0.033263	0.131684	0.0337615	0.574554	1.74048	0.796546	0.905123	1.10482	0.11211	0.634781	1.57535	2760.09	3133.04	2159.27	7414.34	5299.61	4820.39	9749.28	6484.04	8466.71	4710.82	9555.86	5566.48	2785.73	3967.62	4067.76	4077.81	6775.66	6594.21
P80313	21	20	1772.12	T-complex protein 1 subunit eta OS=Mus musculus GN=Cct7 PE=1 SV=1 - [TCPH_MOUSE]	0.199446	0.35424	0.34311	1.15376	0.866734	0.939176	0.942548	1.06095	0.207985	1.22408	0.816938	803979	707776	658967	698925	639754	697848	506350	590993	506023	612902	805044	625252	842763	709355	594846	491324	968564	856847
P80314	28	27	2820.54	T-complex protein 1 subunit beta OS=Mus musculus GN=Cct2 PE=1 SV=4 - [TCPB_MOUSE]	0.209235	0.366995	0.942698	1.02944	0.971398	0.353072	0.865886	1.15489	0.218449	1.18889	0.841121	901931	720035	763650	741489	653303	696195	709684	649941	775551	728520	860878	623991	932912	844881	710123	631950	1.18473e+06	865370
P80315	19	18	1486.25	T-complex protein 1 subunit delta OS=Mus musculus GN=Cct4 PE=1 SV=3 - [TCPD_MOUSE]	0.501181	0.64345	0.93556	1.03186	0.969126	0.694988	0.89702	1.1148	0.487377	1.15032	0.869325	799026	698892	679280	683367	579022	631680	601388	679473	520283	670309	828932	645186	852250	629825	622372	567886	1.1169e+06	749425
P80316	20	19	1305.77	T-complex protein 1 subunit epsilon OS=Mus musculus GN=Cct5 PE=1 SV=1 - [TCPE_MOUSE]	0.390804	0.550629	0.612472	0.918352	1.08891	0.375538	0.868713	1.15113	0.907657	1.05714	0.945947	676987	548560	566438	567077	515823	540955	581247	617926	604227	618225	735088	562819	687970	648867	470840	507928	859682	756785
P80317	17	14	1263.87	T-complex protein 1 subunit zeta OS=Mus musculus GN=Cct6a PE=1 SV=3 - [TCPZ_MOUSE]	0.618598	0.735914	0.647496	1.08056	0.925448	0.996066	0.997892	1.00211	0.69846	1.08284	0.923498	647228	579691	501509	621677	513100	644356	413732	559748	520918	514290	689069	548308	668525	513514	539547	431381	725080	636923
P80318	21	20	1243.23	T-complex protein 1 subunit gamma OS=Mus musculus GN=Cct3 PE=1 SV=1 - [TCPG_MOUSE]	0.0610578	0.185462	0.288968	1.17516	0.850945	0.57917	0.873288	1.1451	0.0513361	1.34568	0.74312	762736	681450	659376	654282	604599	602206	533746	555276	457673	517923	732956	576125	916906	666813	569916	524462	1.012e+06	849812
P81117	3	3	165.59	Nucleobindin-2 OS=Mus musculus GN=Nucb2 PE=1 SV=2 - [NUCB2_MOUSE]	0.122366	0.269745	0.202272	0.631086	1.58457	0.97959	0.922929	1.08351	0.147315	0.683786	1.46245	8611.16	6466.66	4368.02	6235.11	12442.7	4896.4	11405.1	10861.6	17996.3	9400.09	10183.9	8321.36	3270.68	5885.74	3875.5	14072.7	15327.3	4180.59
P83741	3	3	142.63	Serine/threonine-protein kinase WNK1 OS=Mus musculus GN=Wnk1 PE=1 SV=2 - [WNK1_MOUSE]	0.0779789	0.213073	0.273838	1.47761	0.676769	0.698172	0.648474	1.54208	0.0692503	2.27859	0.438867	8447.12	7355.41	11148	5389.2	7362.25	4823.86	10969.4	4216.47	1825.51	7062.28	1934.34	4125.72	16380	12910.8	3789.95	5078.71	22688.1	7815.1
P83870	2	2	138.05	PHD finger-like domain-containing protein 5A OS=Mus musculus GN=Phf5a PE=1 SV=1 - [PHF5A_MOUSE]	0.317871	0.481102	0.607411	1.15822	0.863393	0.29322	1.31341	0.761379	0.827169	0.881846	1.13399	20948.5	19781.3	12734.9	19589.3	13288.1	13661.5	13146.5	22510.2	16247.9	14322.3	13301.8	6813.7	13570	11861.7	18215	15066.1	6776.72	10651.2
P83887	1	1	44.84	Tubulin gamma-1 chain OS=Mus musculus GN=Tubg1 PE=1 SV=1 - [TBG1_MOUSE]	0.0918249	0.230874	0.156351	1.5658	0.638653	0.983374	0.743359	1.34525	0.116081	2.10638	0.474748	1784.64	1451.81	2425.31	833.837	2138.98	1245.17	0	1517.82	0	1791.12	673.34	2327.46	1206.86	1832.72	1808.77	1825.7	4961.17	1655.49
P83891	1	1	32.58	Implantin (Fragment) OS=Mus musculus PE=1 SV=1 - [IMPL_MOUSE]	0.0981731	0.24036	0.0908241	1.38399	0.722546	0.774256	1.08296	0.923397	0.281524	1.27798	0.782487	16965.3	22082.8	13242.1	13236.3	12746.7	12649.6	10451.7	8796.47	12527.6	11286.7	9500.28	13133.2	14142	7959.3	11582.8	16254.1	19454	14565.6
P83917	7	5	651.13	Chromobox protein homolog 1 OS=Mus musculus GN=Cbx1 PE=1 SV=1 - [CBX1_MOUSE]	2.3e-06	0.00176985	4.29e-06	0.138748	7.2073	0.645843	0.726452	1.37655	1.89e-05	0.190994	5.23576	15021.3	21915.3	24071.7	27917.7	17830.3	14684.7	286416	76101.1	148467	90396.5	152508	121374	19344.1	16701	23079.3	56008.5	14218.6	37818.7
P83940	3	3	320.09	Transcription elongation factor B polypeptide 1 OS=Mus musculus GN=Tceb1 PE=1 SV=1 - [ELOC_MOUSE]	0.911674	0.938488	0.904244	0.91022	1.09864	0.964841	0.920704	1.08613	0.983523	0.988614	1.01152	35535.6	29369.1	38308.1	26567.8	26659.8	42308.5	47973.6	49708.5	23439.3	37308.4	30523.7	29399.1	39492.4	50306	25423.8	18354.9	43964.2	38325
P84084	10	2	706.33	ADP-ribosylation factor 5 OS=Mus musculus GN=Arf5 PE=1 SV=2 - [ARF5_MOUSE]	0.289259	0.452702	0.804412	0.841147	1.18885	0.590546	1.12891	0.885813	0.264373	0.745099	1.3421	8717.33	2259.47	8295.54	4719.15	5096.2	11907.4	8385.72	12173.3	7522.73	7638.38	5727.26	7289.72	3097.9	8367.68	894.589	9188.23	13567.5	1198.16
P84089	4	3	260.29	Enhancer of rudimentary homolog OS=Mus musculus GN=Erh PE=1 SV=1 - [ERH_MOUSE]	0.00131908	0.0283408	0.00689988	0.341224	2.93062	0.769855	1.16579	0.857784	0.00171977	0.292697	3.4165	37789.4	56389	44279	65335.3	45514.6	31578.3	231789	85831.3	222146	62434.2	167075	53893.6	28287.4	37351.4	38173.1	72010.5	26968.2	38148.4
P84091	9	9	537.38	AP-2 complex subunit mu OS=Mus musculus GN=Ap2m1 PE=1 SV=1 - [AP2M1_MOUSE]	0.137517	0.287258	0.680109	0.772344	1.29476	0.432945	1.26084	0.793119	0.119784	0.612561	1.63249	40440.9	69251.3	43652.2	45165.1	36129.8	29261.1	26971.6	58472	37737.2	84609.8	50000.2	83897	15823.8	36249.2	38455.9	71779.2	27362.7	19633.7
P84096	2	2	111.89	Rho-related GTP-binding protein RhoG OS=Mus musculus GN=Rhog PE=2 SV=1 - [RHOG_MOUSE]	0.408812	0.566161	0.39056	1.29248	0.773708	0.901282	1.04483	0.95709	0.639691	1.23702	0.808397	6690.1	6079.29	4681.07	5438.65	5505.91	3012.15	770.14	1630.53	4475.19	7586.84	3735.08	6102.21	3622.1	2418.48	5452.15	11539.8	3403.25	3623.73
P84099	4	4	232.17	60S ribosomal protein L19 OS=Mus musculus GN=Rpl19 PE=1 SV=1 - [RL19_MOUSE]	0.482643	0.628824	0.508593	1.12711	0.887225	0.989244	0.996131	1.00388	0.591527	1.13149	0.883792	300724	378396	294063	274840	269794	356920	262579	331427	213851	303483	284904	267069	303942	258133	317738	278233	242566	481406
P84104	4	3	351.1	Serine/arginine-rich splicing factor 3 OS=Mus musculus GN=Srsf3 PE=1 SV=1 - [SRSF3_MOUSE]	0.00168542	0.0307013	0.00267549	0.38894	2.57109	0.9099	0.874611	1.14337	0.00614405	0.444701	2.2487	89007.4	145527	106975	184987	134382	105727	484684	310400	430789	188153	391052	165930	97074.5	109583	167725	154393	88058.7	259675
P84228	4	2	286.44	Histone H3.2 OS=Mus musculus GN=Hist1h3b PE=1 SV=2 - [H32_MOUSE]	0.0143828	0.0828016	0.088448	0.424654	2.35486	0.584192	1.08815	0.918992	0.0128158	0.390253	2.56244	571265	394305	480691	854217	503500	427614	403293	901967	2.12786e+06	1.1439e+06	1.95958e+06	1.07335e+06	310972	318906	354762	1.51161e+06	308664	164895
P85094	1	1	104.9	Isochorismatase domain-containing protein 2A, mitochondrial OS=Mus musculus GN=Isoc2a PE=2 SV=1 - [ISC2A_MOUSE]	0.0155195	0.0850534	0.449832	1.3611	0.734701	0.0126086	2.14075	0.467126	0.131129	0.635804	1.57281	17378.6	5948.03	10874.1	10083.2	14247	10847.4	9215.35	11318.5	12351.2	5031.69	6783.61	6271.92	4227.29	6627.86	6725.59	9161.84	1997.35	3668.47
P97300	1	1	29.41	Neuroplastin OS=Mus musculus GN=Nptn PE=1 SV=3 - [NPTN_MOUSE]	0.524987	0.662689	0.993142	0.92623	1.07965	0.554681	1.13822	0.878563	0.621843	0.813751	1.22888	3199.33	2818.79	1787.46	2124.82	3540.43	1115.1	2524.52	2796.62	6378.25	1746.94	1060.83	1240.49	1166.73	1763.06	2008.02	6518.33	436.459	922.049
P97310	25	24	1815.1	DNA replication licensing factor MCM2 OS=Mus musculus GN=Mcm2 PE=1 SV=3 - [MCM2_MOUSE]	0.142708	0.292053	0.999552	0.995665	1.00435	0.190558	0.808548	1.23678	0.199462	1.23142	0.812069	395965	405126	480024	342059	498358	403678	557623	384775	402857	378878	397250	414820	652437	547047	485121	318898	522119	597517
P97311	26	25	1798.71	DNA replication licensing factor MCM6 OS=Mus musculus GN=Mcm6 PE=1 SV=1 - [MCM6_MOUSE]	0.269688	0.433754	0.963769	1.02571	0.974935	0.406867	0.830141	1.20461	0.285132	1.23558	0.809334	379243	410527	450562	398123	544969	395284	571243	399751	386136	390237	433077	333630	684609	560871	502302	291290	487492	579785
P97314	1	1	21.85	Cysteine and glycine-rich protein 2 OS=Mus musculus GN=Csrp2 PE=1 SV=3 - [CSRP2_MOUSE]	0.00428391	0.0451864	0.311035	1.49894	0.667136	0.00333331	4.78758	0.208874	0.0658258	0.31309	3.19397	2298.56	3259.85	3521.7	9437.84	2565.46	7881.25	1863.42	1004.09	1312.93	1774.22	10074.8	3293.95	793.966	1326.88	1998.25	846.26	365.594	718.995
P97315	4	4	537.57	Cysteine and glycine-rich protein 1 OS=Mus musculus GN=Csrp1 PE=1 SV=3 - [CSRP1_MOUSE]	4.43e-05	0.00563356	2.9e-05	0.176002	5.68176	0.0180567	0.425577	2.34975	0.0111841	0.41356	2.41803	28392.1	24956	35753.6	29031.6	26807.8	29982.6	72541.8	258157	113585	262866	85314.1	201411	65640.2	93750.7	99290.3	29779.2	78498.9	44067.6
P97326	1	1	44.77	Cadherin-6 OS=Mus musculus GN=Cdh6 PE=1 SV=2 - [CADH6_MOUSE]	0.139436	0.289037	0.516163	0.163264	6.12505	0.587902	39.5141	0.0253074	0.118887	0.00413179	242.026	0	553.253	538.116	0	0	5.01695	116.919	0	137.25	2760.2	0	3701.06	0	25.9224	0	1.76147	0.0628198	0
P97329	1	1	32.11	Kinesin-like protein KIF20A OS=Mus musculus GN=Kif20a PE=2 SV=1 - [KI20A_MOUSE]	0.190682	0.345471	0.646764	0.749754	1.33377	0.166042	0.528902	1.89071	0.575057	1.41757	0.705433	636.717	1800.35	624.909	407.429	213.539	780.067	294.998	1819.76	1163.88	699.398	615.392	1359.22	1314	828.609	2071.91	571.245	1081.47	2571.03
P97346	1	1	59.12	Nucleoredoxin OS=Mus musculus GN=Nxn PE=1 SV=1 - [NXN_MOUSE]	0.0585319	0.181545	0.0776873	2.05361	0.486948	0.981937	0.957686	1.04418	0.107655	2.14434	0.466343	1445.08	1348.32	865.64	1543.91	1498.03	2734.66	132.605	412.865	471.179	17.8323	2507.35	1052.83	2553.5	832.176	691.436	530.875	2912.77	2331.77
P97351	11	10	948.3	40S ribosomal protein S3a OS=Mus musculus GN=Rps3a PE=1 SV=3 - [RS3A_MOUSE]	0.355962	0.516664	0.326132	1.16397	0.859131	0.683808	1.07648	0.928951	0.799485	1.08127	0.924839	897343	1.17929e+06	807476	918089	753409	846223	840166	873335	610470	806402	807159	703347	712631	661809	739537	751288	989814	1.16296e+06
P97352	3	3	193.73	Protein S100-A13 OS=Mus musculus GN=S100a13 PE=1 SV=1 - [S10AD_MOUSE]	0.0303669	0.124992	0.0247433	2.52311	0.396336	0.48574	1.51573	0.659748	0.207007	1.66462	0.600738	42677.5	18588.2	19501.1	32874.9	9165.8	30758.6	7336.54	8218.26	9361.33	23224.7	10309	2413.91	15106.3	16390.8	10248.4	33830.9	16861.8	8876.73
P97355	5	5	346.25	Spermine synthase OS=Mus musculus GN=Sms PE=1 SV=1 - [SPSY_MOUSE]	0.000133213	0.0102574	0.000207313	4.41743	0.226376	0.753732	1.09893	0.909978	0.00082813	4.01976	0.248771	38713.8	24899	25670.7	21348.7	28190.2	26817.1	3382.97	3449.14	2489.55	10450.1	9007.36	8717.72	28524.4	34659.4	7755.71	17491	43880.2	18417.7
P97363	2	2	87.72	Serine palmitoyltransferase 2 OS=Mus musculus GN=Sptlc2 PE=2 SV=2 - [SPTC2_MOUSE]	0.106723	0.252774	0.125697	2.46932	0.404971	0.189882	1.64472	0.608005	0.966974	1.50136	0.666065	4429.25	5766.97	1982.43	4708.02	1333.56	2005.23	592.584	2423.8	1471.48	1402.36	1336.97	963.525	622.761	641.288	1925.58	5820.22	2710.96	576.364
P97370	1	1	55.49	Sodium/potassium-transporting ATPase subunit beta-3 OS=Mus musculus GN=Atp1b3 PE=1 SV=1 - [AT1B3_MOUSE]	0.183597	0.335796	0.427875	1.44612	0.691508	0.803111	0.789886	1.26601	0.168818	1.83079	0.546212	16947.8	10384	9516.8	15467.3	19001.9	5348.45	9301.31	8780.53	8425.43	3334.36	13332.2	9841.43	11212	11679	8990.14	39013.2	14745.4	11420.1
P97371	10	10	568.83	Proteasome activator complex subunit 1 OS=Mus musculus GN=Psme1 PE=2 SV=2 - [PSME1_MOUSE]	0.0322314	0.128926	0.488461	0.777659	1.28591	0.0262723	0.591184	1.69152	0.215612	1.31543	0.760211	118061	80198.6	117042	69524.1	80437.6	98731.4	135681	134605	63939	176598	72088.2	142336	231212	148568	165037	105993	163396	139803
P97372	3	3	235.4	Proteasome activator complex subunit 2 OS=Mus musculus GN=Psme2 PE=2 SV=4 - [PSME2_MOUSE]	0.0419387	0.150024	0.149029	0.498448	2.00623	0.0401251	0.457553	2.18554	0.753593	1.08938	0.917954	15556.2	10083.2	20564.9	4946.13	10851	14712.3	14961.1	30025	9778.84	55833.6	12301	31005.6	37828.2	27447.7	40474.3	15030.4	23966.3	22914.1
P97376	1	1	64.32	Protein FRG1 OS=Mus musculus GN=Frg1 PE=1 SV=2 - [FRG1_MOUSE]	0.993447	0.995386	0.999975	0.921621	1.08504	0.994959	0.950074	1.05255	0.994222	0.970052	1.03087	7542.87	4711.12	7896.46	6155.77	5624.36	10314.5	11443.8	5733.69	2674.46	5271.45	10571.9	10142.5	9687.04	6439.64	7224.14	9128.62	3202.85	8782.71
P97377	2	1	171.58	Cyclin-dependent kinase 2 OS=Mus musculus GN=Cdk2 PE=1 SV=2 - [CDK2_MOUSE]	0.319177	0.482488	0.440432	0.8536	1.17151	0.344142	0.821945	1.21663	0.98048	1.03851	0.962916	7324.9	4476.65	7686.44	5626.1	6456.27	4793.3	6405.84	8357.47	4966.31	7789.75	7174.82	7906.15	8310.03	5929.24	4968.77	6444.02	9365.02	9223.89
P97379	2	1	105.58	Ras GTPase-activating protein-binding protein 2 OS=Mus musculus GN=G3bp2 PE=1 SV=2 - [G3BP2_MOUSE]	0.162615	0.3154	0.900539	0.82945	1.20562	0.320756	1.30832	0.764341	0.163716	0.633982	1.57733	1808.35	3489.43	3466.07	4077.61	3135.45	6151.55	3378.9	2354.69	3955.34	6453.62	5027.5	5508.42	1070.91	2342.17	5455.55	6127.65	209.295	1708.09
P97384	11	9	653.25	Annexin A11 OS=Mus musculus GN=Anxa11 PE=1 SV=2 - [ANX11_MOUSE]	0.0152619	0.0845295	0.0148423	2.35941	0.423835	0.693103	1.21631	0.822156	0.0728691	1.9398	0.515516	176321	61481	108270	57012.9	82313.4	64390.6	72111.7	42100.2	18249.5	38725.6	25055.9	36776.6	159708	45618.1	39349.1	64316	77043.3	65977.6
P97429	15	14	1447.17	Annexin A4 OS=Mus musculus GN=Anxa4 PE=2 SV=4 - [ANXA4_MOUSE]	0.0157376	0.0856391	0.0133466	3.44521	0.290258	0.110802	2.2899	0.4367	0.521099	1.50453	0.664661	2.21751e+06	1.30067e+06	1.26124e+06	1.03401e+06	228187	1.39098e+06	464875	348274	174953	557465	194021	417783	862694	362545	286198	920172	490860	323352
P97434	1	1	15.87	Myosin phosphatase Rho-interacting protein OS=Mus musculus GN=Mprip PE=1 SV=2 - [MPRIP_MOUSE]	0.58557	0.710893	0.870885	0.367179	2.72347	0.848161	1.27435	0.784716	0.556397	0.288131	3.47064	102.25	314.998	193.219	361.962	0	82.2099	0.435733	510.681	121.689	264.793	593.339	1381.34	0.73087	0	198.415	382.63	149.243	96.5731
P97445	1	1	22.3	Voltage-dependent P/Q-type calcium channel subunit alpha-1A OS=Mus musculus GN=Cacna1a PE=1 SV=2 - [CAC1A_MOUSE]	0.0440343	0.153945	0.0383072	2.56049	0.39055	0.629105	1.32896	0.752468	0.20153	1.92669	0.519026	180899	139544	126938	79016.2	37263.8	162656	75337	28488.9	17941	46850.3	59788.1	55257.9	166224	97883.2	41409.1	79078.4	34007.5	127928
P97447	7	6	357.21	Four and a half LIM domains protein 1 OS=Mus musculus GN=Fhl1 PE=2 SV=3 - [FHL1_MOUSE]	0.00885807	0.063645	0.00728157	0.0467736	21.3796	0.435986	0.227165	4.40209	0.0845022	0.205902	4.85669	2532.32	2360.63	1842.46	1035.12	3416.71	3171.13	23491.9	155792	41134.8	8397.78	2388.78	75770.4	2114.91	18436.8	2032.4	2340.11	35182.9	3099.76
P97450	3	3	129.08	ATP synthase-coupling factor 6, mitochondrial OS=Mus musculus GN=Atp5j PE=1 SV=1 - [ATP5J_MOUSE]	0.680441	0.786992	0.970979	1.07018	0.934426	0.807449	0.762467	1.31153	0.673354	1.40357	0.712469	16232.6	16190.9	7533.58	16424.2	9290.64	10921.5	10818.5	7362.4	14082.1	14275.1	9264.1	15768.6	14432.7	8070.74	20823.9	38013.5	8984.54	10129.3
P97452	12	12	531.06	Ribosome biogenesis protein BOP1 OS=Mus musculus GN=Bop1 PE=1 SV=1 - [BOP1_MOUSE]	0.000271518	0.0127999	0.00031239	0.61988	1.61321	0.539476	0.901847	1.10884	0.00258254	0.687346	1.45487	43679.2	56157	48456.9	63324.1	58262.8	49521.2	90895.1	78246.8	95984.9	72218.7	106605	71312.2	43327.7	54545.9	65976.3	69269.1	64709.2	56335.5
P97461	5	4	358.25	40S ribosomal protein S5 OS=Mus musculus GN=Rps5 PE=2 SV=3 - [RS5_MOUSE]	0.264133	0.427724	0.239385	1.28324	0.779276	0.782943	1.09508	0.913175	0.574385	1.17182	0.85337	59828.9	82673.7	77667.9	84103.6	98639.7	82978.7	32646.5	85188	40387.7	92708.9	64708.7	63004.5	55375.9	66630.2	63276.3	104301	103142	50979.5
P97465	1	1	24.11	Docking protein 1 OS=Mus musculus GN=Dok1 PE=1 SV=2 - [DOK1_MOUSE]	0.149031	0.299228	0.526444	1.343	0.744603	0.602063	0.407322	2.45506	0.127651	3.29714	0.303294	1372.15	567.1	481.286	58.4909	1444.08	542.642	176.91	373.98	256.927	1465.95	0	1051.44	2285.14	2687.06	378.303	2048.71	2833.63	730.812
P97470	4	3	233.68	Serine/threonine-protein phosphatase 4 catalytic subunit OS=Mus musculus GN=Ppp4c PE=1 SV=2 - [PP4C_MOUSE]	0.124181	0.271838	0.105906	1.21574	0.822547	0.612489	1.07677	0.928707	0.455562	1.12906	0.885691	65939.5	61458.1	62782	85713	70809.5	79851.6	62513.9	64433.7	49730.8	61711.2	54872.5	57598.4	65645.4	67586	50640	54382.1	90622.7	67267.1
P97477	1	1	16.91	Aurora kinase A OS=Mus musculus GN=Aurka PE=1 SV=1 - [AURKA_MOUSE]	0.113991	0.262499	0.212202	0.574561	1.74046	0.128076	0.422605	2.36627	0.94985	1.35957	0.735527	49.6416	328.683	290.375	580.086	154.198	200.389	339.88	749.476	205.965	536.806	348.047	610.429	538.618	308.434	353.657	271.056	409.53	1912.73
P97493	3	3	222.22	Thioredoxin, mitochondrial OS=Mus musculus GN=Txn2 PE=2 SV=1 - [THIOM_MOUSE]	0.0188089	0.0946962	0.0286571	0.451578	2.21446	0.983051	0.891097	1.12221	0.0402761	0.506766	1.9733	70530.5	49630.3	79045.1	116879	113681	122860	229450	210840	380530	128318	162939	111692	45040.4	150882	113545	178756	71257.2	60683.8
P97494	6	6	318.03	Glutamate--cysteine ligase catalytic subunit OS=Mus musculus GN=Gclc PE=2 SV=4 - [GSH1_MOUSE]	0.0163847	0.0873096	0.0125558	2.58933	0.3862	0.312115	1.60986	0.621172	0.206268	1.60842	0.621728	47772.4	27549.9	28083.4	20840.9	9000.26	38485.9	13031.6	16881.4	6086.4	13217	6074.86	11031.9	22169.1	17408.7	10075.4	11251.3	26650.3	19120.8
P97496	6	4	368.31	SWI/SNF complex subunit SMARCC1 OS=Mus musculus GN=Smarcc1 PE=1 SV=2 - [SMRC1_MOUSE]	0.314181	0.477216	0.523623	0.781422	1.27972	0.906425	1.05214	0.950448	0.304579	0.742701	1.34644	14358.7	14558.3	15702.4	25014.6	28910.3	15070	17208.1	32246.9	29562.8	15473.6	30153.8	20749.3	6279.31	18517.7	14955.6	25530.5	21262.1	21439.3
P97760	5	5	282.31	DNA-directed RNA polymerase II subunit RPB3 OS=Mus musculus GN=Polr2c PE=1 SV=2 - [RPB3_MOUSE]	0.00505544	0.04877	0.00965974	1.33195	0.750781	0.995756	1.00716	0.992895	0.011513	1.32248	0.756153	27634.4	25153.3	20748.6	26718.9	28219.5	26790.8	14363.9	25907.1	17670.1	21219.5	20472.4	16937.5	25928.6	23721.1	24794.2	28642.4	21649	29427.2
P97770	2	2	140.15	THUMP domain-containing protein 3 OS=Mus musculus GN=Thumpd3 PE=2 SV=1 - [THUM3_MOUSE]	0.0350101	0.135127	0.0366958	1.35891	0.735881	0.828922	1.05638	0.946631	0.108803	1.28639	0.777368	9817.03	7872.71	8734.62	6407.98	6372.93	8130.8	6065.92	5216.96	5029.54	5912.13	7622.17	4987	8273.59	7808.85	5481.62	7830.63	9878.42	5536.7
P97783	1	1	54.28	Protein AF1q OS=Mus musculus GN=Mllt11 PE=1 SV=1 - [AF1Q_MOUSE]	0.000319997	0.0127999	0.00160947	0.18612	5.37287	0.831177	0.977654	1.02286	0.000514549	0.190374	5.25281	833.16	477.196	717.24	947.269	1380.43	1382.47	2289.55	3044.06	3857.83	4648.87	6219.49	10768.5	666.824	777.838	219.271	1559.77	342.477	2302.74
P97792	5	5	274.83	Coxsackievirus and adenovirus receptor homolog OS=Mus musculus GN=Cxadr PE=1 SV=1 - [CXAR_MOUSE]	0.106832	0.252774	0.252498	0.465904	2.14636	0.859176	1.05679	0.946266	0.105982	0.440869	2.26825	21836.8	27838.6	16278.3	32389.3	11673.8	15433	11382.3	57825.1	96370.2	53576.9	23310.3	26796.1	9560.19	11202	33112.6	42534.2	9547.32	12752.6
P97797	1	1	63.48	Tyrosine-protein phosphatase non-receptor type substrate 1 OS=Mus musculus GN=Sirpa PE=1 SV=1 - [SHPS1_MOUSE]	0.0956641	0.236473	0.0819121	0.00458792	217.964	0.632873	0.298166	3.35383	0.363163	0.0153871	64.9894	0	0	0	0	0	84.0969	1221.64	0	14210.1	66.6328	0	2831.69	0	0	0	70.7166	121.483	89.8473
P97798	2	2	165.79	Neogenin OS=Mus musculus GN=Neo1 PE=1 SV=1 - [NEO1_MOUSE]	0.0106244	0.0708292	0.699039	0.495355	2.01875	0.0526194	2.04669	0.488594	0.01068	0.242027	4.13176	5764.22	5036.34	8045.36	6079.96	7079.1	2084.8	32408.3	2160.81	13208.9	6824.13	10051	4165.72	618.17	1638.17	467.435	11653.6	1123.69	1154.95
P97807	11	10	826.27	Fumarate hydratase, mitochondrial OS=Mus musculus GN=Fh PE=1 SV=3 - [FUMH_MOUSE]	0.493208	0.63827	0.626327	1.17598	0.850357	0.977073	1.00781	0.992251	0.504224	1.16686	0.856998	218451	151491	179765	138744	368793	218649	222872	97930.1	178371	131601	297249	156940	211265	160939	219562	215523	258166	200551
P97820	2	1	39.76	Mitogen-activated protein kinase kinase kinase kinase 4 OS=Mus musculus GN=Map4k4 PE=1 SV=1 - [M4K4_MOUSE]	0.250853	0.414911	0.229153	0.245438	4.07435	0.80257	0.405327	2.46715	0.536429	0.605531	1.65144	0	388.39	790.173	262.021	1296.36	198.504	913.251	3419.37	1176.11	2600.67	1914.94	1935.69	913.438	1260.88	2010.96	0	1387.13	1669.76
P97821	4	3	327.52	Dipeptidyl peptidase 1 OS=Mus musculus GN=Ctsc PE=2 SV=1 - [CATC_MOUSE]	0.358385	0.518958	0.333661	1.47955	0.675881	0.849137	1.03287	0.968179	0.63668	1.43247	0.698095	36825.2	19973	28700.1	14649.4	36074.8	20819.6	31431.1	3594.26	36009.8	9100.76	2188.15	23817.8	16696.8	41519.5	48018.3	21600.9	2486.53	21722.9
P97822	7	7	830.58	Acidic leucine-rich nuclear phosphoprotein 32 family member E OS=Mus musculus GN=Anp32e PE=1 SV=2 - [AN32E_MOUSE]	0.208927	0.366663	0.218357	1.42114	0.703661	0.943267	0.993897	1.00614	0.352133	1.42986	0.699367	284663	177654	263865	276128	287034	252644	271454	197865	74938.4	146142	226876	167762	341703	254996	161118	101005	313270	379365
P97823	3	2	123.69	Acyl-protein thioesterase 1 OS=Mus musculus GN=Lypla1 PE=1 SV=1 - [LYPA1_MOUSE]	0.129099	0.277284	0.142419	1.44809	0.690565	0.947147	1.02987	0.970999	0.23679	1.40609	0.71119	29929.6	21204.7	21101.2	14192.1	15585.8	19528.3	16888	17524.4	10159.7	8854.89	11977	18528.3	20055.8	22089.8	11449.5	11479.5	28635	24307.2
P97825	1	1	119.27	Hematological and neurological expressed 1 protein OS=Mus musculus GN=Hn1 PE=1 SV=3 - [HN1_MOUSE]	0.0116707	0.074806	0.0222059	2.07316	0.482355	0.999996	0.983046	1.01725	0.0220882	2.10892	0.474177	28410.4	23166.9	20503.9	16861.1	14305.3	23655.6	9666.38	8209.18	1722.07	13431.4	5961.38	22222	36224	20606	15642.7	19244.3	20869.6	16505.2
P97855	13	12	969.36	Ras GTPase-activating protein-binding protein 1 OS=Mus musculus GN=G3bp1 PE=1 SV=1 - [G3BP1_MOUSE]	0.493563	0.63827	0.470301	0.845735	1.1824	0.901876	0.924136	1.08209	0.728122	0.915162	1.0927	243722	336147	223170	238913	240686	187185	213568	274776	275484	369976	358226	245895	207780	168725	280259	364803	234138	334779
P97863	4	4	237.74	Nuclear factor 1 B-type OS=Mus musculus GN=Nfib PE=1 SV=2 - [NFIB_MOUSE]	0.000485408	0.0173844	0.000355449	0.273231	3.65991	0.142143	0.622801	1.60565	0.0191888	0.438713	2.2794	1419.75	2523.23	3126.4	4106.58	3681.53	2484.31	8185.7	20455.9	11507.5	4386.52	12238.6	6695.15	3344.77	6139.07	6608.04	3515.05	4852.26	3385.68
P97868	1	1	87.79	E3 ubiquitin-protein ligase RBBP6 OS=Mus musculus GN=Rbbp6 PE=1 SV=5 - [RBBP6_MOUSE]	0.114542	0.262499	0.111328	1.53644	0.650854	0.275727	1.35744	0.736679	0.84371	1.13187	0.883497	2331.9	3460.14	2202.51	1796.22	4323.62	2849.85	1608.24	990.882	1918.08	1777.97	2684.9	2061.17	2415.62	1292.06	2162.75	3070.43	1194.95	2361.4
P97930	2	2	81.35	Thymidylate kinase OS=Mus musculus GN=Dtymk PE=2 SV=2 - [KTHY_MOUSE]	0.0752991	0.209004	0.872013	1.07154	0.933232	0.185239	0.652879	1.53168	0.0779411	1.64126	0.609288	5852.24	9295.59	5898.17	3400.42	6290.28	4506.15	9109.44	3920	8528.6	3645.01	3074.35	4612.35	14205.2	8306.98	7409.63	6289.39	12060.3	5709.17
P98078	3	3	180.6	Disabled homolog 2 OS=Mus musculus GN=Dab2 PE=1 SV=2 - [DAB2_MOUSE]	0.0259539	0.112272	0.0315414	0.128994	7.75227	0.0687895	0.199242	5.01903	0.9115	0.647427	1.54458	1809.68	959.174	618.059	1592.2	1831.12	1283.9	4881.13	4025.46	28363.5	2507.06	1503.95	21466.8	13516.1	12276.9	3943.37	6127.78	4039.8	720.667
P99024	30	4	2895.75	Tubulin beta-5 chain OS=Mus musculus GN=Tubb5 PE=1 SV=1 - [TBB5_MOUSE]	0.0291362	0.121907	0.175231	1.42525	0.701629	0.542267	0.785687	1.27277	0.0244473	1.81402	0.551261	1.04166e+06	908867	985130	541639	647187	630413	419435	642910	259284	685933	564216	764397	1.49996e+06	821193	774987	561358	1.29678e+06	1.09762e+06
P99026	6	5	527.15	Proteasome subunit beta type-4 OS=Mus musculus GN=Psmb4 PE=1 SV=1 - [PSB4_MOUSE]	0.462091	0.609264	0.470706	1.13146	0.883814	0.971587	1.02666	0.974029	0.604958	1.10208	0.907379	87814.4	61909.5	86337.3	66742.6	88442.2	77111.2	88609.7	70183.8	62180.1	78502.3	74881	39583.5	74356.4	92854.2	68748.8	58502.7	84683.2	77048.3
P99027	6	6	744.43	60S acidic ribosomal protein P2 OS=Mus musculus GN=Rplp2 PE=1 SV=3 - [RLA2_MOUSE]	0.982988	0.988443	0.999039	0.976078	1.02451	0.989934	1.00748	0.992577	0.982844	0.968833	1.03217	2.15616e+06	2.67533e+06	1.94204e+06	2.23918e+06	1.74906e+06	2.24929e+06	3.46252e+06	1.8492e+06	2.04173e+06	2.30175e+06	1.84174e+06	1.83301e+06	2.15282e+06	1.94075e+06	2.13516e+06	1.83246e+06	1.80001e+06	3.05329e+06
P99028	1	1	44.83	Cytochrome b-c1 complex subunit 6, mitochondrial OS=Mus musculus GN=Uqcrh PE=1 SV=2 - [QCR6_MOUSE]	0.00298124	0.0393819	0.00465843	0.437486	2.28579	0.0097639	0.482842	2.07107	0.927933	0.906063	1.10368	13453.3	11516.5	8722.51	3453.38	8051.95	4406.59	25485.1	14138	29756.5	15857.6	13368.8	14778.8	16450.9	13052.2	18885.1	27267.8	12124.6	14953.2
P99029	10	9	652.47	Peroxiredoxin-5, mitochondrial OS=Mus musculus GN=Prdx5 PE=1 SV=2 - [PRDX5_MOUSE]	0.71746	0.814214	0.873745	0.854955	1.16965	0.945148	1.0242	0.97637	0.698156	0.834752	1.19796	235004	306580	321996	247471	171923	207351	295794	380586	374335	230623	116013	345811	158306	206519	323934	407353	149339	209656
Q00493	2	2	66.01	Carboxypeptidase E OS=Mus musculus GN=Cpe PE=1 SV=2 - [CBPE_MOUSE]	0.201506	0.356278	0.215658	0.494377	2.02275	0.954893	0.902033	1.10861	0.331331	0.54807	1.82459	1923.01	2762.51	4549.95	3436.33	8602.83	2595.92	14178.9	6997.64	14093.4	2151.63	3561.65	7300.94	3483.57	4405.87	3811.3	3404.3	9554.06	1803.98
Q00612	14	13	779.91	Glucose-6-phosphate 1-dehydrogenase X OS=Mus musculus GN=G6pdx PE=1 SV=3 - [G6PD1_MOUSE]	0.0901552	0.228918	0.414075	1.36676	0.731659	0.544366	0.710602	1.40726	0.075183	1.92338	0.519918	166711	124693	138861	79679.9	159703	74009.1	55241.5	78299.5	52962	146687	128301	82612.2	245428	204133	191583	89578	247957	67839.3
Q00724	2	2	89.01	Retinol-binding protein 4 OS=Mus musculus GN=Rbp4 PE=2 SV=2 - [RET4_MOUSE]	0.00187245	0.0313431	0.00132976	6.09624	0.164036	0.131095	2.69517	0.371034	0.0770253	2.26191	0.442104	5363.22	13596.6	6181.5	7247.16	1123.05	9769.51	2403.51	470.493	2251.68	654.373	887.701	431.876	2435.29	1709.11	1381.96	5018.93	2854.4	2659.05
Q00915	1	1	74.47	Retinol-binding protein 1 OS=Mus musculus GN=Rbp1 PE=2 SV=2 - [RET1_MOUSE]	0.403558	0.561414	0.391507	15.5857	0.0641612	0.921476	0.441785	2.26355	0.610828	35.2791	0.0283454	385.501	0	4135.61	0	2396.82	1523.6	0	242.039	0	299.579	0	0	14863.2	3401.71	842.911	0	0	0
Q00PI9	11	11	673.08	Heterogeneous nuclear ribonucleoprotein U-like protein 2 OS=Mus musculus GN=Hnrnpul2 PE=1 SV=2 - [HNRL2_MOUSE]	0.351681	0.513371	0.770654	0.844207	1.18454	0.707251	1.11626	0.895845	0.320487	0.756279	1.32226	137878	192378	151146	168026	134536	131868	174341	197535	248340	132829	89361.7	242437	122281	97282.8	188060	168951	87930.6	155939
Q01149	4	4	195.95	Collagen alpha-2(I) chain OS=Mus musculus GN=Col1a2 PE=2 SV=2 - [CO1A2_MOUSE]	0.50299	0.645294	0.570137	0.108718	9.19808	0.559467	0.477602	2.09379	0.999824	0.227634	4.39302	2004.03	209.2	1538.01	379.588	1600.17	411.016	1090.42	408.979	921.388	659.734	52411.4	1002.78	3425.22	814.38	918.531	1897.99	609.69	5194.28
Q01279	1	1	65.15	Epidermal growth factor receptor OS=Mus musculus GN=Egfr PE=1 SV=1 - [EGFR_MOUSE]	0.440442	0.596028	0.459878	0.71024	1.40797	0.56546	1.0826	0.923705	0.981815	0.656052	1.52427	2405.49	0	362.231	0	4378.67	0	4257.91	1007.66	3025.25	1388.3	0	382.823	844.501	1116.02	2832.03	1662.23	146.38	0
Q01320	10	8	623.75	DNA topoisomerase 2-alpha OS=Mus musculus GN=Top2a PE=1 SV=2 - [TOP2A_MOUSE]	0.000315763	0.0127999	0.000232197	0.326309	3.06458	0.131314	0.602556	1.6596	0.0134729	0.541542	1.84658	27038.3	31500	25767.9	31314.6	23572	16289.2	71417.1	54880.7	89612.3	99241.3	56661.9	104673	39063.3	30296.3	38977.1	76564.7	17789	55346.8
Q01405	4	2	254.42	Protein transport protein Sec23A OS=Mus musculus GN=Sec23a PE=1 SV=2 - [SC23A_MOUSE]	0.119078	0.265779	0.100494	1.64525	0.607811	0.489662	1.20693	0.828552	0.558183	1.36317	0.733583	13004.5	6575.95	9844.47	7632.48	7615.93	10152.4	5438.69	11150.5	3087.81	4734.05	5678.7	3233.93	5593.18	7577.39	6221.95	6244.74	16823.2	2965.49
Q01721	2	2	65.98	Growth arrest-specific protein 1 OS=Mus musculus GN=Gas1 PE=2 SV=2 - [GAS1_MOUSE]	0.204949	0.360917	0.182135	0.129342	7.73143	0.731721	0.978105	1.02239	0.524501	0.132238	7.56214	1972.16	176.588	1348.91	174.252	8607.56	1375.17	43181.9	27211	30100.1	222.334	4089.75	764.853	1538.74	1632.16	5939.15	1365.92	2011	1473.33
Q01730	2	2	110.67	Ras suppressor protein 1 OS=Mus musculus GN=Rsu1 PE=2 SV=3 - [RSU1_MOUSE]	0.0307136	0.125795	0.0247843	0.42678	2.34313	0.463066	0.631926	1.58246	0.220831	0.675364	1.48068	17336.5	7768.19	20305.8	8794.24	17910	11654.5	35200.6	55021.6	24512.8	22065	21961.2	37520.9	31362.7	33284	13975.5	7180.29	35667.5	11091.9
Q01768	10	4	1064.16	Nucleoside diphosphate kinase B OS=Mus musculus GN=Nme2 PE=1 SV=1 - [NDKB_MOUSE]	0.195643	0.350076	0.914274	0.942077	1.06148	0.197415	0.734697	1.3611	0.359127	1.28227	0.77987	506722	302647	477645	250603	368449	327366	458706	364861	249880	355274	450840	491192	554841	607930	341125	325048	729652	481340
Q01853	49	49	3853.44	Transitional endoplasmic reticulum ATPase OS=Mus musculus GN=Vcp PE=1 SV=4 - [TERA_MOUSE]	0.0120269	0.0758101	0.00961291	0.715617	1.3974	0.118896	0.813399	1.22941	0.407451	0.879785	1.13664	3.20584e+06	3.25983e+06	4.10039e+06	3.23744e+06	4.04665e+06	3.0678e+06	5.83055e+06	5.80928e+06	5.3334e+06	3.93632e+06	4.47926e+06	3.84186e+06	3.95744e+06	4.97623e+06	4.83606e+06	4.89652e+06	3.30774e+06	3.74271e+06
Q02053	35	34	2808.51	Ubiquitin-like modifier-activating enzyme 1 OS=Mus musculus GN=Uba1 PE=1 SV=1 - [UBA1_MOUSE]	0.0322249	0.128926	0.0572316	1.38731	0.720817	0.997987	0.974384	1.02629	0.051084	1.42379	0.702353	1.38079e+06	1.01084e+06	1.59726e+06	1.01496e+06	1.12415e+06	1.06199e+06	984672	777879	595057	908832	1.06979e+06	846436	1.36361e+06	1.18104e+06	937111	976788	1.91971e+06	1.00075e+06
Q02248	13	9	897.97	Catenin beta-1 OS=Mus musculus GN=Ctnnb1 PE=1 SV=1 - [CTNB1_MOUSE]	0.00434465	0.0453611	0.048742	2.03473	0.491466	0.00362171	2.87818	0.347442	0.408576	0.70695	1.41453	76003.3	86113.7	72211.1	138028	28822.7	114664	31581.2	23570.1	55846	62212.5	27457.4	52851.5	27156.2	26170.7	28695.4	55693.2	21993.1	19516.5
Q02614	2	2	143.95	SAP30-binding protein OS=Mus musculus GN=Sap30bp PE=1 SV=2 - [S30BP_MOUSE]	0.595226	0.717252	0.566595	1.17989	0.847537	0.879023	1.11973	0.893076	0.848024	1.05373	0.949008	11463.3	5668.16	5498.68	8592.32	9142.12	5314.6	5819.02	3807.31	8993.64	7258.5	7207.31	5629.01	6090.94	7260.01	6863.08	7786.33	5978.26	6816.38
Q02819	6	6	347.47	Nucleobindin-1 OS=Mus musculus GN=Nucb1 PE=1 SV=2 - [NUCB1_MOUSE]	0.00359147	0.0424337	0.105029	0.532413	1.87824	0.173033	1.5939	0.627392	0.00260165	0.334032	2.99373	35153.7	44427.5	30931.3	72182.7	61327.3	45639.9	182809	81268	119445	39777.2	74882.7	45874.2	35595	33417.4	42059.7	21657	17910	31093
Q03137	1	1	104.32	Ephrin type-A receptor 4 OS=Mus musculus GN=Epha4 PE=1 SV=2 - [EPHA4_MOUSE]	0.0136033	0.0799586	0.931196	0.445655	2.24389	0.0371518	2.50192	0.399693	0.0183758	0.178125	5.61403	290.693	930.686	480.996	2611.99	582.963	2510.77	1031.8	263.766	8687.6	3629.2	503.775	2506.79	0	372.195	0	279.393	0	2309.38
Q03141	2	1	86.55	MAP/microtubule affinity-regulating kinase 3 OS=Mus musculus GN=Mark3 PE=1 SV=2 - [MARK3_MOUSE]	0.0662162	0.193681	0.0847384	1.75921	0.568438	0.122816	1.58336	0.631567	0.976112	1.11106	0.900043	496.134	788.237	576.158	635.645	449.55	946.193	312.858	157.895	449.595	313.26	664.103	314.602	649.014	405.119	294.055	217.776	724.983	167.06
Q03145	9	9	514.48	Ephrin type-A receptor 2 OS=Mus musculus GN=Epha2 PE=1 SV=3 - [EPHA2_MOUSE]	0.480797	0.627215	0.544176	1.15501	0.865791	0.543447	1.25125	0.799199	0.999999	0.923086	1.08332	25662.6	54755.4	20579.2	41492.7	29630.8	28933.6	15990.7	6952.81	54478.9	65362.9	6138.68	25147	12159.4	13199.5	17457.7	80111.9	9660	28094
Q03146	1	1	78.18	Epithelial discoidin domain-containing receptor 1 OS=Mus musculus GN=Ddr1 PE=2 SV=2 - [DDR1_MOUSE]	0.000798863	0.0224433	0.0045123	0.0182313	54.8508	0.751903	#DIV/0!	0	0.00106423	0	#DIV/0!	0	0	0	0	270.665	0	656.24	7248.58	6209.33	314.541	0	417.514	0	0	0	0	0	0
Q03147	3	3	145.39	Cyclin-dependent kinase 7 OS=Mus musculus GN=Cdk7 PE=2 SV=2 - [CDK7_MOUSE]	0.0159254	0.0862042	0.0670938	1.75694	0.569171	0.747043	0.748408	1.33617	0.016274	2.34757	0.425972	9129.59	5998.61	8002.5	7610.71	9230.86	4963.31	3826.6	4342.38	2110.48	5574.29	4684.69	5037.59	11762.6	9175.35	5015.45	4197.27	20455.4	9435.42
Q03160	1	1	25.15	Growth factor receptor-bound protein 7 OS=Mus musculus GN=Grb7 PE=1 SV=1 - [GRB7_MOUSE]	0.0324867	0.129275	0.0448313	4.21304	0.237358	0.0675838	3.97118	0.251814	0.974005	1.0609	0.942592	2928.39	1853.91	1266	1573.43	155.034	2527.88	366.175	236.272	72.9419	531.446	453.667	785.388	457.399	363.896	99.1206	658.545	713.635	302.258
Q03265	20	20	1886.76	ATP synthase subunit alpha, mitochondrial OS=Mus musculus GN=Atp5a1 PE=1 SV=1 - [ATPA_MOUSE]	0.971698	0.981577	0.980058	1.04428	0.957599	0.999514	0.961086	1.04049	0.97349	1.08656	0.920335	876935	771997	560867	1.08953e+06	1.00799e+06	733560	629302	813417	934522	781005	927319	741577	713053	717796	1.03124e+06	1.53423e+06	583373	665300
Q03958	1	1	30.92	Prefoldin subunit 6 OS=Mus musculus GN=Pfdn6 PE=2 SV=1 - [PFD6_MOUSE]	0.222123	0.381774	0.727095	1.12216	0.891141	0.558604	0.74482	1.34261	0.197382	1.50661	0.66374	2403.64	4497.34	2424.63	3044.96	2364.27	2404.02	4284.61	2272.85	961.46	2110.11	2189.48	3454.63	5795.83	2765.84	3773.63	1718.37	4028.69	4928.38
Q04207	4	4	196.27	Transcription factor p65 OS=Mus musculus GN=Rela PE=1 SV=1 - [TF65_MOUSE]	0.488042	0.634059	0.851174	0.829072	1.20617	0.457586	0.768638	1.301	0.778049	1.07862	0.927106	12724.8	13831.6	22663.9	10677	12055.7	12603.6	10671.6	19311.7	13705	26844.9	7056.02	24400.3	19518.2	19408.4	24682.4	10801.1	15424.5	20173.8
Q04447	6	5	390.8	Creatine kinase B-type OS=Mus musculus GN=Ckb PE=1 SV=1 - [KCRB_MOUSE]	0.145093	0.294393	0.153222	0.454558	2.19994	0.273898	0.623542	1.60374	0.928513	0.728993	1.37176	9965.88	5679.9	80181.9	7165.47	8867.91	7318.46	44960.2	28709.4	33137.8	92768.3	4846.87	57765.2	42829	43985	22921.2	7838.42	18561.7	54997.7
Q04690	1	1	13.77	Neurofibromin OS=Mus musculus GN=Nf1 PE=1 SV=1 - [NF1_MOUSE]	0.694252	0.794906	0.871875	1.13543	0.880723	0.672151	1.03289	0.968161	0.93144	1.09928	0.909687	2598.09	4776.7	3205.19	4107.87	4805.77	4036.38	4998.73	1361.86	4633.52	3233.19	3578.68	2917.45	7497.88	1580.33	5252.04	2395.71	597.995	5456.86
Q04692	1	1	20.59	SWI/SNF-related matrix-associated actin-dependent regulator of chromatin subfamily A containing DEAD/H box 1 OS=Mus musculus GN=Smarcad1 PE=1 SV=2 - [SMRCD_MOUSE]	0.419056	0.575945	0.843883	0.986794	1.01338	0.712829	0.771809	1.29566	0.390114	1.27855	0.782138	1065.26	1304.39	1052.15	946.989	783.616	1005.83	1339.33	1437.83	162.264	904.206	1068.19	1328.83	1522.38	983.898	910.005	1419.35	1208.57	1934.75
Q04736	1	1	10.97	Tyrosine-protein kinase Yes OS=Mus musculus GN=Yes1 PE=1 SV=3 - [YES_MOUSE]	0.071409	0.202543	0.0894432	1.72958	0.578177	0.972273	0.984031	1.01623	0.133032	1.75764	0.568944	6716.46	12656.3	9372.03	6978.79	10121.2	15347.4	4637.17	4846.22	3897.23	7621.73	6361.74	8015.78	13190.9	9939.76	14770.3	14813	3980.14	5491.15
Q04750	9	9	499.52	DNA topoisomerase 1 OS=Mus musculus GN=Top1 PE=1 SV=2 - [TOP1_MOUSE]	0.00237663	0.0353624	0.00502524	0.411481	2.43025	0.99784	0.906804	1.10277	0.0056976	0.453771	2.20376	28385.9	57226.5	39301.9	77935.8	49041.6	34324.6	126924	72736.5	115014	93737.4	176999	110166	32045.6	35955.4	37497.3	115035	27157.1	67942
Q04857	11	11	732.55	Collagen alpha-1(VI) chain OS=Mus musculus GN=Col6a1 PE=2 SV=1 - [CO6A1_MOUSE]	0.00253022	0.0357481	0.00194884	0.0617654	16.1903	0.270284	0.357699	2.79565	0.0476557	0.172674	5.79125	5774.75	4135.8	7124.5	4028.33	6705.41	7964.68	117798	142452	248785	9075.25	49312.1	11111.9	19039.5	10346.5	44188.7	10249	8904.87	7169.78
Q05186	4	4	298.63	Reticulocalbin-1 OS=Mus musculus GN=Rcn1 PE=1 SV=1 - [RCN1_MOUSE]	0.116497	0.262995	0.158695	0.488885	2.04547	0.169416	0.391033	2.55733	0.99914	1.25024	0.799846	4299.07	4068.46	2991.23	1456.41	47671.4	1314.97	21767.3	43492.1	26736.2	3120.72	14260.4	17036.4	32999.5	50147.3	26677.3	1221.73	39358.9	7642.09
Q05512	2	1	86.08	Serine/threonine-protein kinase MARK2 OS=Mus musculus GN=Mark2 PE=1 SV=3 - [MARK2_MOUSE]	0.566532	0.69609	0.615949	1.44836	0.690438	0.63184	1.32627	0.753995	0.99962	1.09205	0.915706	2098.11	4924.19	2356.73	2401.78	1128.73	5174.4	1253.83	1417.66	2413.11	3910.4	969.672	2521.17	2738.52	1298.37	3033.56	2904.97	429.452	3230.34
Q05769	3	2	149.91	Prostaglandin G/H synthase 2 OS=Mus musculus GN=Ptgs2 PE=1 SV=1 - [PGH2_MOUSE]	0.282715	0.44639	0.309674	0.230859	4.33164	0.981161	0.0568943	17.5765	0.398634	4.05769	0.246446	0	2.11184	113.654	674.64	747.712	84.2179	305.712	509.129	922.378	4898.08	188.783	203.294	58.4221	1.58014	110.989	28118.8	225.11	0
Q05793	29	28	1515.58	Basement membrane-specific heparan sulfate proteoglycan core protein OS=Mus musculus GN=Hspg2 PE=1 SV=1 - [PGBM_MOUSE]	0.000467692	0.0173553	0.00107592	0.157312	6.35681	0.990903	0.905817	1.10398	0.00138665	0.173668	5.7581	36780.6	37101.5	29978.2	32215	51173.5	28818.2	281710	445587	275740	35754	250177	84529.6	35676.8	41889.2	75887.4	32591.1	26500	25988.3
Q05816	6	6	385.34	Fatty acid-binding protein, epidermal OS=Mus musculus GN=Fabp5 PE=1 SV=3 - [FABP5_MOUSE]	0.747957	0.834375	0.999684	0.641378	1.55914	0.779536	0.618914	1.61573	0.792889	1.0363	0.964975	27926.1	46962.1	56252	27734.8	61900.5	51544	56349.5	18884.5	9291.02	31004.6	187545	121510	97494.3	73540	16798.4	37965.8	65401.3	148796
Q05920	11	11	481.06	Pyruvate carboxylase, mitochondrial OS=Mus musculus GN=Pc PE=1 SV=1 - [PYC_MOUSE]	0.224827	0.385131	0.696903	0.700095	1.42838	0.198562	0.433632	2.3061	0.591272	1.61449	0.619391	24766.2	13480.8	21244.4	31258.2	32105.1	35732.5	15576.1	36966.5	44229.4	32086.6	21673.1	75990.6	43601.6	29455.5	80232.5	161526	19348.1	31553.9
Q05928	1	1	77.35	Probetacellulin OS=Mus musculus GN=Btc PE=1 SV=1 - [BTC_MOUSE]	0.771856	0.850179	0.756335	0.510742	1.95794	0.960231	1.264	0.791138	0.896401	0.404067	2.47483	5342.6	5209.14	1801.94	3473	0	1467.48	0	779.367	30848.2	0	1217.96	1015.34	265.894	2592.79	3698.21	6753.03	372.138	0
Q05CL8	4	4	202.07	La-related protein 7 OS=Mus musculus GN=Larp7 PE=1 SV=2 - [LARP7_MOUSE]	0.716132	0.813907	0.992935	1.0002	0.999802	0.729083	1.09243	0.915394	0.794002	0.915575	1.09221	21429.1	19216.8	21957.4	28214.9	31306.9	23886.4	29385.7	23259.1	19766.8	18120.9	35507.1	19943	17961.4	16952.2	21873.3	17320.7	25307.7	34242.6
Q05D44	9	9	420.46	Eukaryotic translation initiation factor 5B OS=Mus musculus GN=Eif5b PE=1 SV=2 - [IF2P_MOUSE]	0.172657	0.325847	0.816569	0.94689	1.05609	0.398708	1.20735	0.828258	0.160496	0.784269	1.27507	71764.4	79289.2	58451.5	41692.6	46126.6	41137.5	63667.4	62972.2	42980.7	68302.8	67143.1	52379.6	57009.1	41620.7	36720.9	50392.5	50530.6	44059.9
Q06138	3	3	158.35	Calcium-binding protein 39 OS=Mus musculus GN=Cab39 PE=1 SV=2 - [CAB39_MOUSE]	0.760046	0.842869	0.801944	1.08973	0.917659	0.79145	1.10175	0.907645	0.9998	0.989088	1.01103	17604.6	14916	14725.1	15617.5	8811.04	13595.2	7652.26	13067.2	11048	13349	10628.6	22503.2	13027	6131.53	12719.6	15999.1	12427.7	17089.4
Q06185	1	1	85.26	ATP synthase subunit e, mitochondrial OS=Mus musculus GN=Atp5i PE=1 SV=2 - [ATP5I_MOUSE]	0.425633	0.581353	0.621762	1.26608	0.789842	0.932257	0.796611	1.25532	0.415762	1.58933	0.629197	20767.2	20789.2	12447.6	16956.3	11553.3	10594.9	8169.31	6688.79	14818.2	17508.5	14864.4	11491.9	23441	6938.43	24141.9	39477.9	9835.34	13046.3
Q06890	8	7	518.78	Clusterin OS=Mus musculus GN=Clu PE=1 SV=1 - [CLUS_MOUSE]	0.000160025	0.0108031	0.000205653	5.97952	0.167238	0.00134993	3.52008	0.284085	0.602285	1.69869	0.588689	216275	174923	201580	247056	54411.9	144283	26501.7	26301.4	23043.2	24283.3	47206.4	26345	65076.4	17409	29749.3	128370	31077.4	23347.1
Q07076	5	5	330.1	Annexin A7 OS=Mus musculus GN=Anxa7 PE=2 SV=2 - [ANXA7_MOUSE]	0.1025	0.24722	0.0911377	1.65229	0.605221	0.715505	1.19225	0.838748	0.326257	1.38585	0.721576	82754.1	44759.7	73569.2	48013.2	30171.3	66538.3	48761.6	31228.9	15166	51192.7	28736.4	34203.4	58221.9	39239	29858.8	40241.1	83784.7	38698.7
Q07113	5	4	211.29	Cation-independent mannose-6-phosphate receptor OS=Mus musculus GN=Igf2r PE=1 SV=1 - [MPRI_MOUSE]	0.940117	0.957645	0.934444	1.02237	0.978123	0.986401	1.00355	0.996463	0.979522	1.01875	0.981596	16564.1	17501.3	14620.9	17574.6	22604.4	16288.9	20858.1	15036.1	14631.5	12743.4	13751.2	25833.6	26388.8	17018.6	13419.9	16682	13721.8	17551.1
Q07139	1	1	24.01	Protein ECT2 OS=Mus musculus GN=Ect2 PE=1 SV=2 - [ECT2_MOUSE]	0.0255803	0.111439	0.0989963	1.62125	0.616806	0.753086	0.744474	1.34323	0.0253461	2.17772	0.459196	1576.51	1849.69	1125.87	1705.81	1777.8	1317.22	553.53	1279.88	529.442	1875.18	860.309	670.583	2521.44	1179.44	2831.78	1731.12	795.899	3503.42
Q07417	12	12	1055.64	Short-chain specific acyl-CoA dehydrogenase, mitochondrial OS=Mus musculus GN=Acads PE=2 SV=2 - [ACADS_MOUSE]	0.0653342	0.192564	0.99745	1.00516	0.994867	0.0939843	1.50022	0.666568	0.106061	0.670007	1.49252	171884	114559	107335	172248	194689	218669	117852	112479	151365	172368	264455	155838	105371	73623.7	109734	214561	57482.4	92054
Q07646	1	1	31.59	Mesoderm-specific transcript protein OS=Mus musculus GN=Mest PE=2 SV=1 - [MEST_MOUSE]	0.166083	0.31812	0.171663	0.117437	8.51517	0.922194	0.633574	1.57835	0.309893	0.185357	5.39499	134.432	25.958	164.603	43.4501	470.998	134.31	2818.16	1124.77	3812.06	100.5	401.354	34.8096	868.17	184.869	118.847	77.0211	26.7905	261.218
Q07797	6	6	421.41	Galectin-3-binding protein OS=Mus musculus GN=Lgals3bp PE=1 SV=1 - [LG3BP_MOUSE]	0.00148704	0.0293987	0.0097877	6.31686	0.158307	0.00168991	4.88202	0.204833	0.661473	1.2939	0.772856	238097	58541.2	125773	108686	24207.9	131946	20936.4	15280.5	10777.4	35744.8	15534	10523.2	11557.8	3563.64	9315.91	104310	5453.66	6571.26
Q07813	1	1	71.58	Apoptosis regulator BAX OS=Mus musculus GN=Bax PE=1 SV=1 - [BAX_MOUSE]	0.0706875	0.201439	0.0871808	1.65826	0.603041	0.966697	1.07574	0.929593	0.134832	1.54151	0.648716	18581.1	15335.5	16201.7	6769.51	11798.8	10535.7	11648.3	5934.24	2582.42	6976.73	11347.1	9285.48	11501.9	11916.8	8101.27	12736.6	19735.9	9652.07
Q08024	1	1	86.31	Core-binding factor subunit beta OS=Mus musculus GN=Cbfb PE=1 SV=1 - [PEBB_MOUSE]	0.0122904	0.0766281	0.0665175	1.63001	0.613494	0.650417	0.827267	1.2088	0.0116806	1.97035	0.507524	7481.93	6910.81	11648.5	6131.53	11241.3	5144.31	3861.59	2738.67	2546.12	5356.98	7349.99	7936.91	14404.6	8354.26	8444.91	11481.1	5968.84	10043.6
Q08093	2	1	161.43	Calponin-2 OS=Mus musculus GN=Cnn2 PE=2 SV=1 - [CNN2_MOUSE]	0.388358	0.548186	0.843044	0.757165	1.32072	0.360905	0.553883	1.80543	0.67869	1.36701	0.731522	9052.73	4012.48	12583.7	8721.04	17124.8	5872.17	2976.16	10927.5	7121.1	18104.7	14993	21643	10903	16412	11289.2	13921.1	44018.1	7028.85
Q08122	2	2	150.31	Transducin-like enhancer protein 3 OS=Mus musculus GN=Tle3 PE=1 SV=3 - [TLE3_MOUSE]	0.036368	0.138772	0.0296492	1.73201	0.577363	0.491997	1.20182	0.832072	0.235127	1.44116	0.693886	6424.25	4994.54	9348.79	7312.08	9969.29	8868.37	3351.84	4088.21	2972.95	7801.81	4553.74	4319.77	12012	6002.81	5814.81	6378.39	5629.05	3201.56
Q08288	2	2	121.97	Cell growth-regulating nucleolar protein OS=Mus musculus GN=Lyar PE=1 SV=2 - [LYAR_MOUSE]	0.162491	0.315358	0.795445	0.829663	1.20531	0.149298	0.610152	1.63894	0.396449	1.35976	0.735422	8442.42	10841	4897.04	14551.5	14558.3	9454.94	9634.71	17926.3	20657.7	8515.24	12942.3	5951.17	14996.9	14260.6	21889.9	12216	10005.4	29466.5
Q08423	1	1	114.11	Trefoil factor 1 OS=Mus musculus OX=10090 GN=Tff1 PE=2 SV=1 - [TFF1_MOUSE]	0.0664938	0.194124	0.0695231	9.44206	0.105909	0.167546	36.6584	0.0272789	0.871595	0.257569	3.88246	2811.94	2010.84	1679.24	26654.7	308.614	117499	14233	506.618	22.1313	972.059	79.6658	175.069	839.056	282.522	1057.7	824.4	306.155	808.312
Q08509	3	3	183.03	Epidermal growth factor receptor kinase substrate 8 OS=Mus musculus GN=Eps8 PE=1 SV=2 - [EPS8_MOUSE]	0.00869051	0.0632784	0.0753169	1.88392	0.530809	0.472773	0.67799	1.47495	0.00733237	2.77868	0.359884	10122.3	15837	13699.4	8289.28	21480	8740.07	5142.07	8857.35	5124.55	5729.92	6854.01	9784.39	18382	6563.81	15597.6	35535.5	27658.6	11556.3
Q08642	2	2	99.54	Protein-arginine deiminase type-2 OS=Mus musculus GN=Padi2 PE=1 SV=2 - [PADI2_MOUSE]	0.0258155	0.111988	0.0404132	6.93011	0.144298	0.0492848	3.17108	0.31535	0.994026	2.18541	0.45758	4193.15	13728	6245.77	7771	566.211	3499.19	1470.42	140.393	1307.05	751.613	711.863	813.861	8155.15	145.645	893.629	1487.17	353.188	318.868
Q08943	7	7	384.28	FACT complex subunit SSRP1 OS=Mus musculus GN=Ssrp1 PE=1 SV=2 - [SSRP1_MOUSE]	0.000216456	0.0119051	0.000176002	0.435458	2.29643	0.19949	0.779206	1.28336	0.00604671	0.558849	1.78939	29238.5	44414.6	29920.5	43165.4	48026.1	15727.4	76798.3	76061.6	97094.3	67288	84544.4	81594.8	51663	46730.8	37978.5	60980.7	38092.4	34691.6
Q09143	1	1	52.93	High affinity cationic amino acid transporter 1 OS=Mus musculus GN=Slc7a1 PE=1 SV=1 - [CTR1_MOUSE]	0.166604	0.318325	0.146326	0.24523	4.0778	0.477799	0.316444	3.16012	0.701486	0.774957	1.29039	1170.43	1615.76	450.466	4666.2	1523.62	372.249	999.142	1422.87	14045.6	7954.55	7796.07	7738.98	292.936	3321.9	6629.1	13467.7	553.99	6699.54
Q0GNC1	5	5	239.19	Inverted formin-2 OS=Mus musculus GN=Inf2 PE=1 SV=1 - [INF2_MOUSE]	0.394459	0.553753	0.632746	1.13975	0.877383	0.893058	0.782284	1.27831	0.375237	1.45696	0.686363	13194.6	14592.3	12863.3	14354.7	24967.2	9449.69	5408.26	5906.59	12429.8	20765.5	28128.5	5818.47	13146.3	21300.2	10162.5	32615.8	29593.9	7490.02
Q0P678	4	4	127.26	Zinc finger CCCH domain-containing protein 18 OS=Mus musculus GN=Zc3h18 PE=1 SV=1 - [ZCH18_MOUSE]	0.19392	0.349269	0.406677	1.27845	0.782197	0.851749	0.828905	1.20641	0.184042	1.54234	0.648367	19282	28553.7	18177.1	16209.7	17033.3	20192.8	13460.2	7129.32	20962.2	18597.5	12439.9	20843.2	39258.3	16973.9	30051.5	23476.3	10021	24323.2
Q0VBK2	2	2	158.77	Keratin, type II cytoskeletal 80 OS=Mus musculus GN=Krt80 PE=2 SV=1 - [K2C80_MOUSE]	0.148633	0.298668	0.471922	0.129519	7.7209	0.662814	0.788101	1.26887	0.128838	0.164343	6.08485	491.259	361.078	137.676	911.228	1.76668	504.007	326.024	270.248	5426.92	10878.4	168.186	1514.55	0	0	489.845	2184.95	84.3026	295.104
Q0VBL3	1	1	18.01	RNA-binding protein 15 OS=Mus musculus OX=10090 GN=Rbm15 PE=1 SV=1 - [RBM15_MOUSE]	0.0812131	0.217321	0.0841408	0.657682	1.52049	0.877859	0.877473	1.13964	0.194298	0.749518	1.33419	3995.12	2798.97	3681.92	2338.81	2623.18	2370.3	4699.71	4555.01	5275.21	3987.01	2663.74	5896.71	2632.47	2233.9	5039.43	5119.58	2086.25	3183.37
Q0VGB7	5	5	284.93	Serine/threonine-protein phosphatase 4 regulatory subunit 2 OS=Mus musculus GN=Ppp4r2 PE=1 SV=1 - [PP4R2_MOUSE]	0.0519356	0.170311	0.092555	1.37893	0.725201	0.990489	0.965577	1.03565	0.0728903	1.42809	0.700238	26662	26796.8	30376	39022.9	43772.6	36026.2	31998.9	23287.5	19646	25951	29743	16340.3	37123.8	33854.1	26866.5	21800.9	45022.7	45213.3
Q11011	18	17	1085.14	Puromycin-sensitive aminopeptidase OS=Mus musculus GN=Npepps PE=1 SV=2 - [PSA_MOUSE]	0.00527027	0.0497928	0.00609675	1.83234	0.54575	0.773243	1.11183	0.899417	0.0240355	1.64804	0.606783	263648	174699	211695	167601	172124	209114	77048.9	92156.2	52992.8	116087	137741	178264	207722	167345	115545	137931	201345	248405
Q11136	4	4	271.88	Xaa-Pro dipeptidase OS=Mus musculus GN=Pepd PE=2 SV=3 - [PEPD_MOUSE]	0.0434391	0.152729	0.840167	1.07909	0.92671	0.0453087	1.62325	0.616047	0.126908	0.664768	1.50428	39194.7	30736.1	32906.9	24975.7	28897.2	29445.6	31321.1	18339.6	15691.3	31092.1	33453.9	42614.9	17291.9	16441	7913.24	13225.8	35840.9	23968.2
Q148V7	1	1	40.56	LisH domain and HEAT repeat-containing protein KIAA1468 OS=Mus musculus GN=Kiaa1468 PE=1 SV=1 - [K1468_MOUSE]	0.524047	0.662045	0.493581	1.67139	0.598305	0.807885	1.20937	0.826878	0.856138	1.38203	0.723571	751.826	591.61	499.134	105.422	470.25	845.935	310.401	215.493	141.536	347.968	330.021	607.556	415.393	177.899	493.068	180.289	1132.7	299.73
Q14AX6	2	2	69.83	Cyclin-dependent kinase 12 OS=Mus musculus GN=Cdk12 PE=1 SV=2 - [CDK12_MOUSE]	0.0276514	0.117471	0.0223179	0.53655	1.86376	0.461137	0.80643	1.24003	0.204145	0.665339	1.50299	1433.99	3459.56	1915.89	2397.79	2517.19	2954.36	3490.64	8400.84	4958.79	2835.14	4997.16	2675.15	2787.51	3996.86	2674.01	3281.02	2112.72	3350.05
Q14C51	7	7	427.71	Pentatricopeptide repeat domain-containing protein 3, mitochondrial OS=Mus musculus GN=Ptcd3 PE=2 SV=2 - [PTCD3_MOUSE]	0.0655553	0.192847	0.0940815	1.35107	0.740154	0.99728	1.02945	0.971393	0.106588	1.31242	0.761952	37226.3	30854.3	27075.8	33243.4	48944	31533.7	25124.7	20823.2	14132.1	16236.9	46516.1	31768.6	35590.4	32947.2	32143.5	35146.7	33473	33601.4
Q1HFZ0	12	12	956.06	tRNA (cytosine(34)-C(5))-methyltransferase OS=Mus musculus GN=Nsun2 PE=1 SV=2 - [NSUN2_MOUSE]	0.1094	0.256044	0.144582	1.26929	0.78784	0.995715	1.01853	0.981809	0.167531	1.2462	0.802437	179055	130293	175322	140454	189235	105307	119151	99500.7	95352.6	137072	163552	109921	134294	153106	131193	120684	185621	178039
Q2HXL6	1	1	44.24	ER degradation-enhancing alpha-mannosidase-like protein 3 OS=Mus musculus GN=Edem3 PE=1 SV=2 - [EDEM3_MOUSE]	0.177284	0.329119	0.474261	0.77854	1.28446	0.731023	1.13323	0.882437	0.157403	0.687012	1.45558	5806.86	4425.53	3538.93	4480.8	7002.18	3786.67	11694.7	4378.21	5879.95	4973.3	5664.5	4711.23	5219.77	2589.24	3937	6350.85	3220.98	4308.99
Q2YDW2	1	1	28.7	Protein misato homolog 1 OS=Mus musculus GN=Msto1 PE=2 SV=1 - [MSTO1_MOUSE]	0.00174349	0.0308027	0.00232197	4.71993	0.211868	0.804756	1.25143	0.799084	0.00823667	3.77162	0.265138	2129.3	830.336	1623.66	982.805	1085.25	2564.8	223.931	241.797	48.3057	650.888	49.1425	738.54	1087.28	542.495	699.273	678.225	2438.58	1918.64
Q32MD9	2	2	44.33	Cell adhesion molecule-related/down-regulated by oncogenes OS=Mus musculus GN=Cdon PE=1 SV=2 - [CDON_MOUSE]	0.0275114	0.117038	0.0327745	0.151143	6.61623	0.903539	0.683306	1.46347	0.0738968	0.221194	4.52091	401.56	939.718	300.958	247.544	461.997	470.134	7394.62	1644.49	7490.21	806.292	532.39	802.422	775.343	884.808	1527.18	134.081	348.984	459.4
Q3B7Z2	2	2	90.86	Oxysterol-binding protein 1 OS=Mus musculus GN=Osbp PE=1 SV=3 - [OSBP1_MOUSE]	0.139721	0.289037	0.313871	0.507725	1.96957	0.855907	1.13818	0.878593	0.135614	0.446084	2.24173	1813.34	1589.41	2667.6	2668.09	1767.34	1258.48	7041.6	5600.98	3336.81	4756.73	908.67	1525.71	699.486	1613.32	2338.48	2631.45	1633.66	1419.6
Q3TBW2	2	2	71.94	39S ribosomal protein L10, mitochondrial OS=Mus musculus GN=Mrpl10 PE=2 SV=2 - [RM10_MOUSE]	0.70312	0.802672	0.70941	0.907368	1.10209	0.79567	0.907479	1.10195	0.987734	0.999878	1.00012	5647.93	6000.56	3975.55	6248.05	7434.05	7155.45	5244.21	6337.15	7595.7	5676.8	7438.58	7891.49	4755.71	6043.19	7870.86	8953.61	4694.77	7860.86
Q3TC93	1	1	95.81	HCLS1-binding protein 3 OS=Mus musculus GN=Hs1bp3 PE=1 SV=2 - [H1BP3_MOUSE]	0.00589557	0.0529398	0.00464169	3.50878	0.285	0.345582	1.52985	0.653657	0.0776412	2.29354	0.436008	4985.13	2192.57	4986.78	2718.65	3429.42	5955.05	1471.51	1315.93	187.533	1098.88	2034.67	807.729	3116.46	2324.81	1485.95	1331.16	6219.24	1385.07
Q3TCH7	6	1	360.74	Cullin-4A OS=Mus musculus GN=Cul4a PE=1 SV=1 - [CUL4A_MOUSE]	0.0149245	0.0838821	0.0607099	1.5291	0.653981	0.766917	0.870982	1.14813	0.0156607	1.7556	0.569605	1831.81	1344.92	2507.04	1387.28	1830.85	2274.25	757.971	1881.86	698.228	824.227	1289.5	1857.2	2127.65	2148.41	1811.93	1353.33	2979.12	2411.21
Q3TCN2	1	1	66.04	Putative phospholipase B-like 2 OS=Mus musculus GN=Plbd2 PE=1 SV=2 - [PLBL2_MOUSE]	0.179838	0.331678	0.263732	0.527912	1.89425	0.990465	1.10222	0.907259	0.215544	0.478953	2.08789	220.476	666.908	1744.21	1161.8	1424.82	855.112	683.105	633.887	2502.08	2401.31	2491.01	2793.02	272.525	1227.7	818.479	1270.41	1362.78	558.179
Q3TDN2	1	1	42.98	FAS-associated factor 2 OS=Mus musculus GN=Faf2 PE=2 SV=2 - [FAF2_MOUSE]	0.500074	0.642564	0.832424	0.894723	1.11766	0.809287	1.13646	0.879927	0.468553	0.787291	1.27018	6602.17	5314.31	3381.28	8780.62	3799.64	2300.55	4644.23	6814.96	4340.07	4095.47	4606.07	9228.71	2651.6	1847.02	7316.57	7138.29	5157.03	2444.43
Q3TDQ1	1	1	27.22	Dolichyl-diphosphooligosaccharide--protein glycosyltransferase subunit STT3B OS=Mus musculus GN=Stt3b PE=1 SV=2 - [STT3B_MOUSE]	0.0843645	0.222022	0.0807712	2.70108	0.370222	0.805826	0.904506	1.10558	0.234476	2.98625	0.334868	929.296	1358.53	450.68	294.624	703.748	449.733	40.1119	65.5141	65.9082	520.94	116.578	740.925	731.932	136.798	1423.91	2025.6	239.282	71.0991
Q3TEA8	5	5	343.23	Heterochromatin protein 1-binding protein 3 OS=Mus musculus GN=Hp1bp3 PE=1 SV=1 - [HP1B3_MOUSE]	0.0220766	0.102868	0.0209114	0.560458	1.78426	0.692841	0.852928	1.17243	0.0997269	0.657098	1.52184	40943.2	57271.9	64086.7	35661.9	56025.7	24078.8	133046	83090.8	86179.7	56178.6	68367.3	69282.4	37771.4	62340.8	54698.4	89443.4	35910	45851.9
Q3TFK5	3	3	129.01	G patch domain-containing protein 4 OS=Mus musculus GN=Gpatch4 PE=1 SV=1 - [GPTC4_MOUSE]	0.438	0.592984	0.438642	1.32189	0.756495	0.602471	1.15593	0.865106	0.956966	1.14357	0.874453	3678.27	4173.26	2557.62	4075.39	4340.49	6374.37	2864.15	1980.89	3217.28	2719.61	4656.04	3625.26	4766.16	1831.25	2650.37	4932.19	1850.09	5770.09
Q3TGF2	1	1	38.47	Protein FAM107B OS=Mus musculus GN=Fam107b PE=1 SV=2 - [F107B_MOUSE]	0.320673	0.482536	0.28994	1.39863	0.714983	0.745418	1.16696	0.856925	0.691571	1.19853	0.834359	5117.07	7382.6	5544.3	7245.74	2937.46	7648.29	5802.02	4673.77	2459.08	5646.44	2275.66	4793.36	7414.39	2914	6404.01	3536.89	3929.79	6543.5
Q3THE2	8	8	693.3	Myosin regulatory light chain 12B OS=Mus musculus GN=Myl12b PE=1 SV=2 - [ML12B_MOUSE]	0.243214	0.406013	0.257346	0.744228	1.34368	0.95879	0.996012	1.004	0.380449	0.747207	1.33832	288049	283639	195100	147832	141811	119965	135950	220706	366792	283131	225024	349091	206462	204374	189750	208109	231679	140732
Q3THG9	1	1	45.61	Alanyl-tRNA editing protein Aarsd1 OS=Mus musculus GN=Aarsd1 PE=1 SV=2 - [AASD1_MOUSE]	0.137214	0.287105	0.118138	3.98246	0.251101	0.462389	1.60617	0.622597	0.642802	2.47947	0.403312	4970.64	2194.84	1686.47	1077.17	1031.04	3063.61	903.758	328.065	32.2181	524.5	1281.68	451.157	1730.95	1481.22	19.1555	780.857	2760.61	1958.37
Q3THK3	1	1	101.54	General transcription factor IIF subunit 1 OS=Mus musculus GN=Gtf2f1 PE=1 SV=2 - [T2FA_MOUSE]	0.396919	0.555921	0.983834	0.998311	1.00169	0.517339	0.797869	1.25334	0.421298	1.25122	0.79922	3577.24	1517.35	2551.86	2294.39	2076.93	4092.75	1811.17	2592.35	1044.28	4056.78	2839.71	3793.49	2579.71	2876.4	2931.89	3341.1	5290.73	3172.09
Q3THK7	16	14	820.03	GMP synthase [glutamine-hydrolyzing] OS=Mus musculus GN=Gmps PE=1 SV=2 - [GUAA_MOUSE]	0.165215	0.317061	0.220709	1.36024	0.735165	1	0.930061	1.0752	0.220916	1.46253	0.683748	123484	89316.3	127586	118987	104465	126777	89638.5	75646.8	38107.7	68955.8	123480	111888	142080	108734	76781.2	62677.4	141191	211086
Q3THS6	13	11	825.92	S-adenosylmethionine synthase isoform type-2 OS=Mus musculus GN=Mat2a PE=2 SV=2 - [METK2_MOUSE]	0.428033	0.583595	0.713872	1.12808	0.886462	0.852353	0.879285	1.13729	0.39966	1.28295	0.779452	211765	193564	213393	147350	131466	182969	129533	225040	116450	169890	142987	173927	302767	215619	182432	112021	145644	270364
Q3TIU4	2	2	105.37	2',5'-phosphodiesterase 12 OS=Mus musculus GN=Pde12 PE=2 SV=2 - [PDE12_MOUSE]	0.354946	0.51598	0.395593	1.16379	0.859261	0.4521	1.20114	0.83254	0.993807	0.968902	1.0321	9189.17	9252.21	7793.3	8934.78	9148.45	6630.36	10577.3	5003.46	3610.26	9010.35	8100.65	7475.85	8624.64	6722.16	8392.36	5499.5	7253.4	5924.41
Q3TIV5	4	4	294.35	Zinc finger CCCH domain-containing protein 15 OS=Mus musculus GN=Zc3h15 PE=1 SV=2 - [ZC3HF_MOUSE]	0.147278	0.297259	0.207032	0.79978	1.25034	0.193821	0.819725	1.21992	0.999055	0.975669	1.02494	33054	33350	27533.8	28932.3	21023.1	29684.4	28782.8	53004.6	27710.7	44018.1	27114.6	36400.8	35131.5	30904.9	36546.1	36149.1	32497.4	40522
Q3TIX9	9	9	412.64	U4/U6.U5 tri-snRNP-associated protein 2 OS=Mus musculus GN=Usp39 PE=2 SV=2 - [SNUT2_MOUSE]	0.0559642	0.177236	0.0452802	0.733035	1.36419	0.360527	0.84344	1.18562	0.449564	0.869101	1.15061	46443.8	55560	33656.9	32253.8	33409.5	25558.5	52224.9	58257.9	57052.2	46093.1	49164.5	46718.4	48619.6	27963.1	48925.3	53964	39246	50278.4
Q3TJ91	3	3	134.37	Lethal(2) giant larvae protein homolog 2 OS=Mus musculus GN=Llgl2 PE=2 SV=2 - [L2GL2_MOUSE]	0.00681785	0.0573392	0.99956	0.88651	1.12802	0.0141416	4.60307	0.217246	0.0133681	0.192591	5.19236	4337.2	4681.64	2461.79	4644.84	612.863	5108.31	2374.06	2665.05	3433.17	8066.2	620.24	7484.71	199.481	111.732	42.5552	1577.64	525.229	2289.46
Q3TJD7	2	2	77.89	PDZ and LIM domain protein 7 OS=Mus musculus GN=Pdlim7 PE=2 SV=1 - [PDLI7_MOUSE]	0.00506303	0.04877	0.0187023	0.336295	2.97358	0.864186	1.06931	0.935183	0.00666653	0.314497	3.17968	3964.07	2813.86	4314.1	3834.5	6624.43	2065.33	3269.11	14702.9	8861.41	11330.9	22791.5	9269.13	2142.8	2333.63	2756.33	8468.75	4685.37	1698.66
Q3TJZ6	5	5	371.69	Protein FAM98A OS=Mus musculus GN=Fam98a PE=2 SV=1 - [FA98A_MOUSE]	0.452743	0.60418	0.422055	0.854467	1.17032	0.755109	0.920181	1.08674	0.838395	0.928586	1.07691	27745.2	24004.3	23305.4	15842.3	14401.7	15819.4	19685.4	31272.3	18446.4	23845.2	21333.5	27164.3	17694.4	17598.5	30180.8	19406.4	23212.5	23531.9
Q3TKT4	2	2	87.93	Transcription activator BRG1 OS=Mus musculus GN=Smarca4 PE=1 SV=1 - [SMCA4_MOUSE]	0.0860902	0.22414	0.179119	0.725595	1.37818	0.928975	1.01249	0.987662	0.0956763	0.716642	1.3954	5571.98	7873.22	5356.43	8099.48	6428.88	4592.18	7492.88	10169.6	8244.38	6466.59	11941.6	7948.62	3850.86	4597	5672.05	10537.1	4283.89	8513.4
Q3TKY6	1	1	88.63	Peptidyl-prolyl cis-trans isomerase CWC27 homolog OS=Mus musculus GN=Cwc27 PE=2 SV=1 - [CWC27_MOUSE]	0.067318	0.195419	0.134643	0.747294	1.33816	0.955666	1.07475	0.930452	0.0811044	0.695321	1.43818	8084.54	4321.04	7224.56	4810.22	5886.92	3496.94	10094.8	5999.31	8366.5	5933.45	9303.48	5564.69	5877.92	4996.78	3903.99	4968.97	6509.76	5214.39
Q3TLH4	10	10	430.32	Protein PRRC2C OS=Mus musculus GN=Prrc2c PE=1 SV=3 - [PRC2C_MOUSE]	0.122902	0.270325	0.175158	1.19123	0.83947	0.999656	0.995734	1.00428	0.168122	1.19633	0.835889	37801.2	39391.9	36956.8	36749.6	52128.3	45869.1	25795.6	29479	35237.2	40155.6	40134.4	38139.7	43422.7	29639.8	43700.4	42147.3	43639.6	47413.4
Q3TLP5	2	2	125.19	Enoyl-CoA hydratase domain-containing protein 2, mitochondrial OS=Mus musculus GN=Echdc2 PE=2 SV=2 - [ECHD2_MOUSE]	0.500625	0.643005	0.564476	0.488073	2.04887	0.999976	1.05559	0.947338	0.560558	0.46237	2.16277	6174.09	3973.1	4409.43	6329.66	18180.3	5674.38	23860.4	11811.2	12259.8	1472.56	35937.9	6326.74	3099.36	5434.51	7725.59	4606.4	10779.8	10739.2
Q3TW96	12	11	787.18	UDP-N-acetylhexosamine pyrophosphorylase-like protein 1 OS=Mus musculus GN=Uap1l1 PE=2 SV=1 - [UAP1L_MOUSE]	0.00176015	0.0308027	0.00154718	2.24339	0.445754	0.0213198	1.7568	0.569215	0.408807	1.27697	0.783102	171959	160366	233740	155430	130552	248782	89605.8	83624.7	39887.9	99686.7	59672.3	118221	124448	62691.2	78471.9	95150.2	166382	99465.7
Q3TWW8	6	5	412.38	Serine/arginine-rich splicing factor 6 OS=Mus musculus GN=Srsf6 PE=2 SV=1 - [SRSF6_MOUSE]	0.0494697	0.165977	0.109612	0.711779	1.40493	0.939285	1.04003	0.961508	0.0593784	0.684381	1.46117	65184.6	120426	82268.4	132643	116371	106242	201340	120906	152116	113814	170160	117124	98613	72508	110647	98191.3	63360.2	155829
Q3TX08	2	2	71.43	tRNA (guanine(26)-N(2))-dimethyltransferase OS=Mus musculus GN=Trmt1 PE=1 SV=2 - [TRM1_MOUSE]	0.00761254	0.0595312	0.00772732	2.15524	0.463986	0.682407	1.19647	0.835793	0.0407983	1.80133	0.555145	13976.3	9622.37	11724.5	10789.7	8412.58	7908.42	6118.26	3485.46	1368.68	4866.28	7481.27	5648.53	10951	6027.3	4759.08	9118.23	10879.5	10446.7
Q3TXS7	23	21	1727.03	26S proteasome non-ATPase regulatory subunit 1 OS=Mus musculus GN=Psmd1 PE=1 SV=1 - [PSMD1_MOUSE]	0.116319	0.262995	0.13858	1.22502	0.816311	0.974487	1.00026	0.999744	0.198144	1.22471	0.81652	416158	354531	385952	370475	456588	431422	310299	400149	277640	277152	373802	332451	360733	404214	345126	272899	551265	480272
Q3TYX3	1	1	75.53	SET and MYND domain-containing protein 5 OS=Mus musculus GN=Smyd5 PE=2 SV=2 - [SMYD5_MOUSE]	0.0253809	0.11127	0.0594755	1.69309	0.590635	0.952398	0.851495	1.1744	0.0337498	1.98838	0.502923	7416.07	5472.58	6544.01	4620.03	4643.24	6453.39	3964.03	2463.63	2048.42	4072.53	1678.95	6532.86	10000.8	6849.95	3080.96	4413.94	11673.2	5260.68
Q3TZ89	2	1	47.64	Protein transport protein Sec31B OS=Mus musculus GN=Sec31b PE=1 SV=2 - [SC31B_MOUSE]	0.00648309	0.0560897	0.00610154	0.586499	1.70503	0.0438746	0.685384	1.45904	0.588185	0.855723	1.1686	2136.04	2348.08	3059.59	2405.74	3265.07	1604.1	5330.17	4905.86	4889.43	3557.88	4060.06	2522.85	3584.86	4827.13	3126.51	4112.64	3327.46	2642.31
Q3TZX8	2	2	133.53	Polynucleotide 5'-hydroxyl-kinase NOL9 OS=Mus musculus GN=Nol9 PE=1 SV=1 - [NOL9_MOUSE]	0.455246	0.605945	0.975712	1.15109	0.868744	0.467772	1.40212	0.713207	0.591231	0.820963	1.21808	22690.8	8895.25	7295.79	7669.73	6411.56	5582.1	7860.62	11133.1	7121.59	8813.74	10865.8	5065.96	6319.51	4708.96	6407.69	13260	5252.14	5806.49
Q3TZZ7	3	3	121.34	Extended synaptotagmin-2 OS=Mus musculus GN=Esyt2 PE=1 SV=1 - [ESYT2_MOUSE]	0.24231	0.4048	0.260709	1.73635	0.57592	0.370107	1.15939	0.862523	0.966935	1.49764	0.667716	4929.91	5384.31	2958.06	10277.8	6559.33	4994.68	955.768	1338.57	2126.39	5389.82	6888.68	3517.9	1881.74	1532.1	1918.44	19492.9	3783.83	1669.02
Q3U0V1	19	19	1455.9	Far upstream element-binding protein 2 OS=Mus musculus GN=Khsrp PE=1 SV=2 - [FUBP2_MOUSE]	0.492614	0.63827	0.838811	0.926838	1.07894	0.79544	1.04656	0.955514	0.461321	0.885607	1.12917	396082	459761	399668	511575	424254	378261	436376	567978	517203	369030	460896	420955	491132	366612	586037	414108	224475	372925
Q3U186	2	2	84.63	Probable arginine--tRNA ligase, mitochondrial OS=Mus musculus GN=Rars2 PE=2 SV=1 - [SYRM_MOUSE]	0.338017	0.498846	0.529557	0.764389	1.30823	0.927525	0.955295	1.0468	0.333013	0.800161	1.24975	2106.65	2989.61	1696.42	2368.23	2733.26	1916.65	2656.79	3264.99	3345.76	2579.43	4164.17	2056.62	1481.81	2103.39	2880.54	4767.26	2494.47	729.637
Q3U1G5	2	2	95.9	Interferon-stimulated 20 kDa exonuclease-like 2 OS=Mus musculus GN=Isg20l2 PE=2 SV=2 - [I20L2_MOUSE]	0.834588	0.892805	0.956597	1.00309	0.996919	0.819769	1.07721	0.928326	0.945156	0.931196	1.07389	6698.4	6404.23	5701.49	8088.12	8974.13	7737.13	9350.32	6819.98	6165.49	4155.84	11377.7	5599.83	6232.45	4715.77	5661.57	6403.95	6543.97	10920.6
Q3U1J4	25	23	1501.44	DNA damage-binding protein 1 OS=Mus musculus GN=Ddb1 PE=1 SV=2 - [DDB1_MOUSE]	0.894865	0.92676	0.932563	0.94488	1.05834	0.896249	0.946492	1.05653	0.995474	0.998297	1.00171	428738	522404	523010	611555	469217	467659	729201	471897	562252	509963	348611	576982	545475	628335	534080	414337	439476	631755
Q3U2A8	1	1	48.59	Valine--tRNA ligase, mitochondrial OS=Mus musculus GN=Vars2 PE=2 SV=2 - [SYVM_MOUSE]	0.022131	0.102966	0.131642	1.6779	0.595982	0.0190726	2.28669	0.437313	0.568739	0.73377	1.36282	2264.5	2670.3	1758.03	4345.83	5179.38	3898.56	3482.1	1028.56	2588.01	879.273	2397.58	1613.6	1023.85	1436.21	1216.99	2870.63	1496.98	752.599
Q3U2P1	2	1	128.79	Protein transport protein Sec24A OS=Mus musculus GN=Sec24a PE=1 SV=1 - [SC24A_MOUSE]	0.772242	0.850179	0.830418	1.04161	0.960053	0.787383	1.20052	0.832973	0.996507	0.867633	1.15256	2271.85	1470.52	2559.19	1291.82	1712.4	3258.01	1059.5	1040.77	900.544	2043.44	4061.42	2956.24	995.332	1657.06	1733.31	2604.78	2105.63	1369.19
Q3U7R1	2	2	96.77	Extended synaptotagmin-1 OS=Mus musculus GN=Esyt1 PE=2 SV=2 - [ESYT1_MOUSE]	0.614782	0.731939	0.986833	0.888849	1.12505	0.72042	1.18351	0.844945	0.627113	0.751028	1.33151	4750.79	6020.7	7466.15	3596.01	6693.25	3732.83	1804.86	6115.31	5045.78	6320.74	6758.41	10248.7	3756.17	2489.53	3844.17	8226.72	5210.56	3730.53
Q3U821	2	2	82.87	WD repeat-containing protein 75 OS=Mus musculus GN=Wdr75 PE=1 SV=1 - [WDR75_MOUSE]	0.446617	0.600387	0.544618	0.777539	1.28611	0.993778	1.03394	0.967175	0.482913	0.752016	1.32976	6099.35	5203.81	4665.95	4260.22	5230.17	1655.88	3282.91	4236.59	5700.44	4568.87	7355.41	9729.15	3249.91	2776.94	4255.31	7794.94	3095.76	5052.46
Q3U898	1	1	66.8	Myeloma-overexpressed gene 2 protein homolog OS=Mus musculus GN=Myeov2 PE=3 SV=1 - [MYOV2_MOUSE]	0.287865	0.451438	0.34254	1.30109	0.768589	0.998783	1.02597	0.974692	0.365102	1.26816	0.788545	16451.3	8407.92	18622.2	12878.5	19152.1	22074.5	16780.2	8763.15	9900.73	14074.5	13527.1	11958.2	11951.1	18218.5	12994	11945.4	22041	17966.8
Q3U9G9	2	2	189.89	Lamin-B receptor OS=Mus musculus GN=Lbr PE=1 SV=2 - [LBR_MOUSE]	0.194715	0.349488	0.175174	1.95657	0.511098	0.763808	1.13137	0.883884	0.478946	1.72938	0.57824	22048.2	16930.3	7461.23	12717.3	9911.8	5351.17	2038.75	3235.49	8270.88	8860.6	7887.81	7742.37	9391.57	3354.15	10586.7	29187.2	8348.67	4910.33
Q3UA06	3	3	139.07	Pachytene checkpoint protein 2 homolog OS=Mus musculus GN=Trip13 PE=2 SV=1 - [PCH2_MOUSE]	0.00104484	0.0259121	0.00499014	2.20395	0.453732	0.818193	0.813775	1.22884	0.00148528	2.7083	0.369236	15059.1	10237.6	10588.2	8666.85	13319.4	7793.51	3410.42	5520.98	3334.43	4549.68	4970.8	8007.85	12714.5	11631.3	9455.63	5751.48	25374.3	15764.1
Q3UA37	3	3	160.6	Glutamine-rich protein 1 OS=Mus musculus GN=Qrich1 PE=2 SV=1 - [QRIC1_MOUSE]	0.0019256	0.0316761	0.0219139	1.66292	0.601352	0.428497	0.79999	1.25002	0.00171225	2.07868	0.481075	8054.81	5561.54	8570.06	3892.25	7080.36	5954.33	2603.19	7918.61	2503.88	4542.47	3197.99	2754.73	7471.49	9585.17	6796.25	6688.35	10651.7	7699.38
Q3UBX0	1	1	71.79	Transmembrane protein 109 OS=Mus musculus GN=Tmem109 PE=1 SV=2 - [TM109_MOUSE]	0.133223	0.282206	0.304081	0.591235	1.69138	0.129391	0.569216	1.7568	0.85335	1.03868	0.962758	9010.62	9426.57	9288.38	6587.36	4430.35	5451.17	11123.7	6547.29	7177.34	12407.5	6809.19	30684.4	11545.5	8163.65	22788.5	15718.6	10994.3	8430.35
Q3UDE2	15	14	985.6	Tubulin--tyrosine ligase-like protein 12 OS=Mus musculus GN=Ttll12 PE=1 SV=1 - [TTL12_MOUSE]	0.255875	0.418976	0.51581	0.854061	1.17088	0.237389	0.794004	1.25944	0.833555	1.07564	0.929681	131368	87764	127088	100552	102073	130613	134861	197652	104634	137932	118240	102243	127546	178019	123751	98248.8	138533	189640
Q3UE37	1	1	93.99	Ubiquitin-conjugating enzyme E2 Z OS=Mus musculus GN=Ube2z PE=2 SV=2 - [UBE2Z_MOUSE]	0.0594154	0.183183	0.671585	1.26123	0.792875	0.233782	0.656751	1.52265	0.0524435	1.92041	0.520721	9364.79	3707.9	8283.97	2180.19	7276.26	6392.32	2293.14	6225.46	1850.91	6549.18	4926.11	7654.47	9912.39	10072.1	5935.12	7353.61	14128.4	9249.11
Q3UEB3	11	11	857.54	Poly(U)-binding-splicing factor PUF60 OS=Mus musculus GN=Puf60 PE=2 SV=2 - [PUF60_MOUSE]	0.000603865	0.0189246	0.000421668	0.601739	1.66185	0.0350979	0.761591	1.31304	0.0969934	0.790108	1.26565	155424	183135	179148	169240	181196	139552	288200	347891	338700	199412	295836	204598	201201	202065	231456	244969	189350	254102
Q3UFB2	1	1	63.72	Box C/D snoRNA protein 1 OS=Mus musculus GN=Znhit6 PE=1 SV=2 - [BCD1_MOUSE]	0.396962	0.555921	0.459822	0.80153	1.24761	0.99992	1.02339	0.977142	0.466538	0.783209	1.2768	6478.66	7239.94	10110.8	11510.7	21277.4	8470.15	13866.3	11576.8	18248.1	10543.5	18339.8	8629.75	8441.71	11597.4	10084.2	14159.3	4991.13	14326
Q3UFM5	2	2	202.61	Nucleolar MIF4G domain-containing protein 1 OS=Mus musculus GN=Nom1 PE=2 SV=2 - [NOM1_MOUSE]	0.81695	0.88095	0.822703	0.780889	1.28059	0.874761	0.793755	1.25983	0.994044	0.98379	1.01648	1452.54	1695.87	1585	1250.17	3210.5	947.869	2093.52	804.713	4206.93	2679.34	1880.87	1322.32	1751.46	1812.58	2255.5	2687.01	537.849	3732.77
Q3UFY7	2	2	151.54	7-methylguanosine phosphate-specific 5'-nucleotidase OS=Mus musculus GN=Nt5c3b PE=2 SV=3 - [5NT3B_MOUSE]	0.0125354	0.077998	0.0364861	2.60963	0.383196	0.913332	0.811283	1.23262	0.016457	3.21667	0.31088	8046.88	4558.07	5191.18	1518.38	6022.25	4291.61	4460.24	1452.32	345.647	1465.78	1138.72	2490.76	10387.1	5914.5	3148.18	2056.46	9968.33	5045.8
Q3UFY8	4	4	220.18	Mitochondrial ribonuclease P protein 1 OS=Mus musculus GN=Trmt10c PE=2 SV=2 - [MRRP1_MOUSE]	0.0201887	0.0988572	0.0402028	1.75981	0.568243	0.992785	0.983019	1.01727	0.0322366	1.79021	0.558593	11849.4	14163.4	9134.93	26370.1	20219	19564.9	7388.43	7529.35	7144.98	11592	13681.1	10228.1	13276.6	14372.6	14860.1	30384.9	11235.6	18921.8
Q3UGC7	6	6	350.57	Eukaryotic translation initiation factor 3 subunit J-A OS=Mus musculus GN=Eif3j1 PE=2 SV=1 - [EI3JA_MOUSE]	0.185576	0.33861	0.971186	0.953307	1.04898	0.207613	0.775294	1.28983	0.294363	1.22961	0.813267	67350.7	70044.4	72039.4	60815.1	62069.8	60766.6	62601.5	85256.5	46125.4	86094.8	65232.2	67029	117508	94153	99626.3	60465.1	57343.7	77919.6
Q3UGR5	3	3	118.43	Haloacid dehalogenase-like hydrolase domain-containing protein 2 OS=Mus musculus GN=Hdhd2 PE=1 SV=2 - [HDHD2_MOUSE]	0.174392	0.327476	0.492469	0.830924	1.20348	0.153282	0.702013	1.42447	0.702565	1.18363	0.844859	8624.56	3742.19	8149.78	6133.41	4645.76	13340.3	9373.79	10846.3	6354.17	11017.7	5668.27	10458.4	7956.42	14417.9	6536.35	10665.7	11642.3	12364.3
Q3UH68	2	2	54.53	LIM and calponin homology domains-containing protein 1 OS=Mus musculus GN=Limch1 PE=1 SV=2 - [LIMC1_MOUSE]	0.000161731	0.0108031	0.00166918	0.037715	26.5146	0.510662	2.29095	0.4365	0.000188331	0.0164626	60.7437	78.9216	131.014	38.7469	110.165	230.385	19.1999	2174.78	3953.13	3009.27	202.016	152.636	6640.52	84.34	69.2988	40.4473	41.4203	13.7242	16.3501
Q3UHB1	2	2	103.9	5'-nucleotidase domain-containing protein 3 OS=Mus musculus GN=Nt5dc3 PE=2 SV=1 - [NT5D3_MOUSE]	0.00805258	0.0616964	0.008909	0.571613	1.74943	0.0354667	0.637711	1.56811	0.767146	0.896352	1.11563	6393.28	6254.94	7131.03	10964.8	10573.2	5711.11	9145.78	12349.1	13299.5	20789.5	12193.8	14495.3	8758.92	15264.8	10057	16795.2	14055.4	8814.37
Q3UHJ0	2	2	72.4	AP2-associated protein kinase 1 OS=Mus musculus GN=Aak1 PE=1 SV=2 - [AAK1_MOUSE]	0.8285	0.888503	0.818975	1.24626	0.8024	0.914383	0.920177	1.08675	0.977805	1.35437	0.73835	3632.37	1613.93	4641.45	2052.47	2712.14	4038.79	1466.28	3018.84	2267.77	3462.23	2107.81	2674.85	1547.68	1390.79	1154.19	4068.87	9005.92	3145.1
Q3UHX2	4	4	318.25	28 kDa heat- and acid-stable phosphoprotein OS=Mus musculus GN=Pdap1 PE=1 SV=1 - [HAP28_MOUSE]	0.334675	0.496053	0.309578	0.822789	1.21538	0.622631	0.892624	1.12029	0.833778	0.921764	1.08488	73206.3	68743.7	61935.8	63979	43233.8	71299.6	103308	67426.4	68676.4	101665	57479.6	66203.6	88045.4	59810	76724.3	58466	61352	83999.9
Q3UJB9	6	5	284.06	Enhancer of mRNA-decapping protein 4 OS=Mus musculus GN=Edc4 PE=1 SV=2 - [EDC4_MOUSE]	0.321682	0.483543	0.321667	1.2585	0.794597	0.937648	1.01156	0.988572	0.498953	1.24412	0.803783	27838.5	28610.6	33236.7	22245.6	26665	30435.3	12818.8	16486.1	16839.3	20756.8	26496.1	40915.1	25047.4	12572.3	30117.2	27622	44562.2	27178.9
Q3UKJ7	6	6	505.94	WD40 repeat-containing protein SMU1 OS=Mus musculus GN=Smu1 PE=2 SV=2 - [SMU1_MOUSE]	0.00820733	0.0620413	0.00649439	0.571255	1.75053	0.370788	0.780907	1.28056	0.0956218	0.731527	1.367	41341.5	52809.1	37737.2	34284.7	37368.4	29446.3	55128.4	71000.1	99941.1	60232.2	67088.2	54461.5	42767.6	30752.1	60084.5	81938.9	39087.5	43723.8
Q3ULD5	3	3	172.34	Methylcrotonoyl-CoA carboxylase beta chain, mitochondrial OS=Mus musculus GN=Mccc2 PE=2 SV=1 - [MCCB_MOUSE]	0.4076	0.564736	0.400292	1.42764	0.700455	0.598494	1.34441	0.743822	0.93545	1.06191	0.941696	19113.3	17032.2	16045.8	15725.7	49135.6	12066.6	12545.3	11315.8	12959	12427.2	25074.5	16120.4	12212.9	14772.1	17613.3	21587	18755.9	11100.4
Q3ULJ0	2	2	110.54	Glycerol-3-phosphate dehydrogenase 1-like protein OS=Mus musculus GN=Gpd1l PE=1 SV=2 - [GPD1L_MOUSE]	0.312284	0.474981	0.342114	1.34968	0.740915	0.425061	1.28353	0.779101	0.98512	1.05154	0.950987	19991.7	26884.6	18199.2	13536.2	10992.7	20736.1	15341.4	15132.3	12046.6	21194	7994.29	10044.2	17127.5	11979.5	14928.7	19601.7	5984.96	16344
Q3UM45	5	4	400.31	Protein phosphatase 1 regulatory subunit 7 OS=Mus musculus GN=Ppp1r7 PE=1 SV=2 - [PP1R7_MOUSE]	0.070257	0.200921	0.0885429	1.7399	0.574745	0.973607	1.0257	0.97494	0.1305	1.6963	0.589518	50378.1	31618.9	36979.6	19417.4	32338.6	20135.9	19769.3	16770.4	6582.57	25417.5	21983.3	19177.6	46005.8	26840.6	16330.6	19088.8	50214	27605.5
Q3UMB9	3	3	285.42	WASH complex subunit 7 OS=Mus musculus GN=Kiaa1033 PE=2 SV=2 - [WASH7_MOUSE]	0.493623	0.63827	0.57004	1.46161	0.684175	0.998841	1.08219	0.924052	0.542774	1.35061	0.740407	19520.7	5837.07	12735.3	3915.09	5602.92	9596.7	5462	7505.99	4365.59	9233.73	6741.95	5830.8	12352.7	6164.61	7487.78	5302.3	13590.6	7964.94
Q3UMF0	5	5	234.66	Cordon-bleu protein-like 1 OS=Mus musculus GN=Cobll1 PE=1 SV=2 - [COBL1_MOUSE]	0.684064	0.789404	0.893013	0.771181	1.29671	0.659166	0.765506	1.30633	0.904759	1.00741	0.992641	8896.93	8622.3	14012.6	15182.9	9462.71	25394	19921.1	24777.4	21572	16098.7	2743.49	20661.9	23854.8	11786.7	26716.4	14646.6	11440.9	18113.5
Q3UMQ8	2	2	21.67	H/ACA ribonucleoprotein complex non-core subunit NAF1 OS=Mus musculus GN=Naf1 PE=1 SV=2 - [NAF1_MOUSE]	0.178272	0.330172	0.328532	1.30584	0.76579	0.921158	0.976582	1.02398	0.182884	1.33715	0.747857	8107.91	20604.3	8845.38	12656.3	8939.41	10592.3	10982.3	9039.33	11164.5	8403.84	4842.13	8978.41	12984	8437.9	13971.9	11280	10905.7	13838.6
Q3UMR5	1	1	124.07	Calcium uniporter protein, mitochondrial OS=Mus musculus GN=Mcu PE=1 SV=2 - [MCU_MOUSE]	0.332351	0.493084	0.326571	1.99847	0.500383	0.526839	1.04542	0.956554	0.923969	1.91164	0.52311	3929.63	2069.48	1161.64	2506.03	630.141	1620.56	383.191	891.282	2422.79	1224.98	702.921	338.141	341.812	685.022	2576.32	6929.73	418.74	448.077
Q3UMY5	3	3	174.02	Echinoderm microtubule-associated protein-like 4 OS=Mus musculus GN=Eml4 PE=1 SV=1 - [EMAL4_MOUSE]	0.179827	0.331678	0.155746	0.664032	1.50595	0.578456	0.829156	1.20605	0.619982	0.800853	1.24867	20203	20383.5	17916.7	10331.5	16612.2	14257.7	39434.7	28788.6	31986.8	13361.7	15669.3	20909.1	16585	25225.8	21630.6	15086.1	15618.7	26102.2
Q3UPH1	1	1	70.58	Protein PRRC1 OS=Mus musculus GN=Prrc1 PE=2 SV=1 - [PRRC1_MOUSE]	0.108771	0.25524	0.206659	0.747439	1.3379	0.945918	1.00916	0.990926	0.121838	0.740656	1.35015	7416.11	4650.51	7049.04	5194.38	7456.01	7685.33	11468.1	9404.9	8203.03	7543.18	9727.76	6435.08	9495.96	7495.52	4726.51	3616.83	8824.46	4934.12
Q3UPL0	13	13	1036.75	Protein transport protein Sec31A OS=Mus musculus GN=Sec31a PE=1 SV=2 - [SC31A_MOUSE]	0.540922	0.675972	0.891535	0.913666	1.09449	0.513896	0.79576	1.25666	0.785732	1.14817	0.870953	95224.6	72776.7	114827	36733.5	69116.6	79430.6	64206.7	124234	48465.4	92775.3	72571.1	110089	109475	113529	105431	54568.6	137447	67803.2
Q3UQ28	1	1	64.11	Peroxidasin homolog OS=Mus musculus GN=Pxdn PE=2 SV=2 - [PXDN_MOUSE]	0.572701	0.700246	0.586398	0.348108	2.87267	0.685593	0.674925	1.48165	0.985263	0.515773	1.93884	274.328	735.856	153.414	494.972	1552.74	757.972	472.796	1176.77	777.532	97.1771	6727.8	2150.36	980.355	622.885	524.68	443.754	2231.96	1077.44
Q3UQ44	8	6	467.76	Ras GTPase-activating-like protein IQGAP2 OS=Mus musculus GN=Iqgap2 PE=1 SV=2 - [IQGA2_MOUSE]	6.2e-06	0.00237353	4.01e-06	43.8208	0.0228202	0.00907469	3.63738	0.274923	0.00203708	12.0473	0.0830058	40279	23433.7	45094	23902.6	26410.8	17586.1	580.114	1457.25	960.372	492.756	283.923	258.067	7794.94	5849.61	18781.3	13911.6	1649.77	593.359
Q3URE1	1	1	61.01	Acyl-CoA synthetase family member 3, mitochondrial OS=Mus musculus GN=Acsf3 PE=2 SV=2 - [ACSF3_MOUSE]	0.537657	0.673712	0.649166	1.21078	0.825913	0.556351	1.31649	0.759594	0.987011	0.919703	1.08731	5483.64	2568.96	4643.16	3571	8805.83	5706.31	5959.28	3097.59	4770.67	2836.92	6295.97	2460.27	3950.34	4074.5	4562.69	4393.72	3763.17	2635.07
Q3URQ0	1	1	25.5	Testis-expressed sequence 10 protein OS=Mus musculus GN=Tex10 PE=1 SV=1 - [TEX10_MOUSE]	0.127903	0.275484	0.703236	1.08178	0.924399	0.393772	0.547485	1.82653	0.1125	1.97592	0.506095	252.301	823.235	690.378	321.275	945.285	425.979	28.0045	491.813	231.298	708.634	897.091	840.149	749.514	680.224	1505.64	1581.7	945.443	854.464
Q3URU2	7	7	420.23	Paternally-expressed gene 3 protein OS=Mus musculus GN=Peg3 PE=1 SV=1 - [PEG3_MOUSE]	0.446854	0.600387	0.489906	1.95887	0.510498	0.535843	0.849177	1.17761	0.996545	2.30679	0.433503	8211.63	25758.8	8859.54	4691.72	5671.62	3314.01	11771.9	8635.79	2282.11	1189.83	3073.57	1893.71	45740.9	2099.92	1024.29	1990.2	752.493	14935.8
Q3USH5	1	1	58.56	Splicing factor, suppressor of white-apricot homolog OS=Mus musculus GN=Sfswap PE=1 SV=2 - [SFSWA_MOUSE]	0.0622415	0.18756	0.084895	0.347152	2.88059	0.989401	0.708141	1.41215	0.108794	0.490229	2.03986	420.109	749.502	334.898	156.831	316.873	252.312	1340.28	620.058	2118.42	917.168	509.647	919.647	587.756	290.098	1053.95	907.213	44.6406	266.179
Q3UTJ2	6	6	282.33	Sorbin and SH3 domain-containing protein 2 OS=Mus musculus GN=Sorbs2 PE=1 SV=2 - [SRBS2_MOUSE]	0.10353	0.248497	0.115507	0.320742	3.11777	0.941262	0.716618	1.39544	0.201218	0.447578	2.23425	8331.53	14065.5	17528.3	22696.6	6113.45	11304.5	11130.8	30839.8	83160.9	56994.2	9879.26	57540.8	5413.44	8554.62	26278.3	42668	6800.03	21976.7
Q3UV70	1	1	71.44	[Pyruvate dehydrogenase [acetyl-transferring]]-phosphatase 1, mitochondrial OS=Mus musculus GN=Pdp1 PE=2 SV=1 - [PDP1_MOUSE]	0.156473	0.306382	0.174335	2.05268	0.487168	0.264742	1.43786	0.695478	0.96161	1.42759	0.70048	1345.41	1229.08	1416.93	998.141	1451.34	1665.52	383.905	360.179	608.481	1022.08	912.191	662.357	1723.07	906.395	1012.14	861.406	69.3077	1065.52
Q3UVG3	2	2	100.48	Protein FAM91A1 OS=Mus musculus GN=Fam91a1 PE=2 SV=1 - [F91A1_MOUSE]	0.0471133	0.160697	0.182485	1.27883	0.781964	0.702208	0.877017	1.14023	0.0429214	1.45816	0.685796	8197.12	6182.75	8467.1	6921.28	7521.04	5554.06	5330.07	4950.32	2603.47	7478.77	7556.06	5583.24	7836.33	8930.95	5658.21	8357.22	10311.8	7756.68
Q3UVK0	1	1	28.87	Endoplasmic reticulum metallopeptidase 1 OS=Mus musculus GN=Ermp1 PE=1 SV=2 - [ERMP1_MOUSE]	0.669387	0.778005	0.997078	0.723843	1.38152	0.739704	1.38849	0.720209	0.696565	0.521318	1.91822	330.407	193.767	328.313	812.941	781.394	1390.9	84.2298	751.673	2902.55	403.226	445.352	714.835	84.0607	171.695	1077.47	611.695	410.753	408.283
Q3UW53	8	7	361.58	Protein Niban OS=Mus musculus GN=Fam129a PE=1 SV=2 - [NIBAN_MOUSE]	0.0208049	0.100124	0.0530214	1.77788	0.562469	0.0271322	1.82435	0.548142	0.935344	0.974529	1.02614	27779.1	26547.7	31587.8	15853.3	13732.1	42048.4	11416.8	15535.1	11394.7	14881.6	18324.9	17063	19393.7	11262.9	15736.6	8552.68	21827.1	9585.94
Q3UX10	4	1	193.99	Tubulin alpha chain-like 3 OS=Mus musculus GN=Tubal3 PE=2 SV=2 - [TBAL3_MOUSE]	0.0337386	0.132714	0.0733353	2.28485	0.437665	0.961961	0.764493	1.30806	0.0446244	2.98871	0.334592	3981.9	3200.3	3700.28	1368.12	2014.34	4156.56	413.342	1869	81.8397	2837.08	1062.61	1798.58	1678.19	3914.92	2533.4	3686.94	10358.4	1924.49
Q3UY34	1	1	58.6	Uncharacterized protein C12orf43 homolog OS=Mus musculus PE=2 SV=1 - [CL043_MOUSE]	0.646122	0.757689	0.982363	0.947249	1.05569	0.650762	1.07081	0.933876	0.757632	0.884614	1.13044	2316.65	3707.17	2165.03	2693.25	1608.12	3823.34	3809.71	1884.28	2622.68	6112.79	1013.1	1779.47	1730.76	688.989	3053.69	7016.91	925.385	1819.11
Q3UYV9	9	9	624.43	Nuclear cap-binding protein subunit 1 OS=Mus musculus GN=Ncbp1 PE=1 SV=2 - [NCBP1_MOUSE]	0.0422941	0.150596	0.0387716	0.659566	1.51615	0.702582	0.858587	1.1647	0.167121	0.768199	1.30175	51939.4	53617.1	53438.4	68900.6	59061	62451.8	52884.9	94632.6	85507.3	84693.8	88811.7	123225	49926.3	64440.7	81684.3	103478	44112.8	63315.8
Q3UZ39	13	13	675.74	Leucine-rich repeat flightless-interacting protein 1 OS=Mus musculus GN=Lrrfip1 PE=1 SV=2 - [LRRF1_MOUSE]	0.000170884	0.0108374	0.00071369	2.62783	0.380542	0.00034009	2.81182	0.355642	0.921972	0.934566	1.07002	155183	176507	132241	125472	86923.4	132396	74196.6	36621.2	34980.9	65302.6	31225.6	65425.6	59494.1	33345.5	21313.6	51391.2	73050.4	49020.4
Q3V009	1	1	45.07	Transmembrane emp24 domain-containing protein 1 OS=Mus musculus GN=Tmed1 PE=2 SV=1 - [TMED1_MOUSE]	0.372176	0.532669	0.428124	0.580853	1.7216	0.999101	1.00839	0.991679	0.450026	0.57602	1.73605	276.213	398.937	124.727	447.828	551.997	116.629	276.268	361.42	625.364	462.207	1392.55	181.361	371.03	160.448	563.134	458.869	216.412	130.492
Q3V0K9	12	7	796.17	Plastin-1 OS=Mus musculus GN=Pls1 PE=2 SV=1 - [PLSI_MOUSE]	0.000611937	0.0189246	0.00221076	8.33621	0.119959	0.00114297	9.20016	0.108694	0.940872	0.906094	1.10364	135324	66878.5	100476	59708.1	7623.91	62519.7	3937.54	2753.81	12465	18443.3	6789.01	7497.07	2364.36	3560.95	4437.72	16725.7	14731.6	5193.01
Q3V1L4	6	6	404.91	Cytosolic purine 5'-nucleotidase OS=Mus musculus GN=Nt5c2 PE=1 SV=2 - [5NTC_MOUSE]	0.0111552	0.0729466	0.017442	2.74094	0.364839	0.0265016	2.67207	0.374241	0.975422	1.02577	0.974876	75188.8	39955.6	51560.1	46175.8	15132.8	46972.7	14854.1	15396.2	5314	33317.7	8681.03	22762.3	21853.3	6978.74	7592.16	24940.4	22378.3	19168
Q3V1T4	7	7	356.04	Prolyl 3-hydroxylase 1 OS=Mus musculus GN=Lepre1 PE=2 SV=2 - [P3H1_MOUSE]	0.00409211	0.0443482	0.00467289	0.359151	2.78434	0.743612	0.834205	1.19875	0.0204929	0.430531	2.32271	25526.5	8815.67	17955.3	13917.9	15470.2	11677.6	45116.8	77660.1	63062.8	24204	31019.4	18892	17911.9	23065.1	10353.5	26004.8	21737.1	12846.4
Q3V1V3	2	2	156.61	ESF1 homolog OS=Mus musculus GN=Esf1 PE=1 SV=1 - [ESF1_MOUSE]	0.0527754	0.171827	0.0454933	0.549686	1.81922	0.624123	0.707778	1.41287	0.234977	0.776636	1.2876	3804.63	3923.29	2278.5	4399.02	4663.11	5604.07	7800.8	5289.81	7472.3	7260.51	6557.71	10503.8	4754.54	3846.21	4282.88	5177.48	2484.83	14313.3
Q3V3R1	21	19	1571.84	Monofunctional C1-tetrahydrofolate synthase, mitochondrial OS=Mus musculus GN=Mthfd1l PE=1 SV=2 - [C1TM_MOUSE]	0.763661	0.845767	0.78096	0.824811	1.2124	0.821465	0.893915	1.11867	0.996977	0.922696	1.08378	235809	206869	216229	260841	441920	197721	283595	217288	321190	189642	656425	222460	239486	300475	342393	318249	372339	171508
Q499X9	1	1	55.47	Methionine--tRNA ligase, mitochondrial OS=Mus musculus GN=Mars2 PE=2 SV=2 - [SYMM_MOUSE]	0.0107736	0.0714845	0.00877065	4.33974	0.230428	0.100871	2.88473	0.346652	0.432785	1.50438	0.664725	1293.28	825.622	228.404	1253.93	2286.25	436.539	363.2	251.414	107.442	84.1394	522.746	128.292	442.773	293.498	118.939	410.068	348.577	578.381
Q4FK66	4	4	226.7	Pre-mRNA-splicing factor 38A OS=Mus musculus GN=Prpf38a PE=1 SV=1 - [PR38A_MOUSE]	0.12348	0.270689	0.302028	0.696192	1.43639	0.827951	1.11316	0.898341	0.117753	0.625417	1.59893	25563.1	42998.5	28788.9	22623.8	18043.1	15808.5	65630.2	36786.5	39415	25813.1	24849.5	28459	32067.1	18822.6	35825.4	21536.5	9406.37	20529.9
Q4FZF3	3	3	119.26	Probable ATP-dependent RNA helicase DDX49 OS=Mus musculus GN=Ddx49 PE=2 SV=1 - [DDX49_MOUSE]	0.0391016	0.144925	0.04551	0.401798	2.48881	0.910351	0.925371	1.08065	0.0977354	0.434202	2.30307	4167.54	7312.3	4354.22	8567.29	8572.22	5147.14	10488.8	32936.8	29162.5	5700.73	7079.28	9507.26	5623.9	6066.93	8007.15	7879.17	6191.26	7426.66
Q4G5Y1	1	1	49.74	Kelch domain-containing protein 2 OS=Mus musculus GN=Klhdc2 PE=2 SV=3 - [KLDC2_MOUSE]	0.507403	0.649004	0.580894	1.23048	0.812692	0.99916	0.940741	1.06299	0.557554	1.30799	0.764533	3741.17	3167.24	3434.8	2015.49	2451.86	1535.55	2016.36	3713.16	715.403	1851.01	3188.79	1799.62	4204.49	3928.82	1502.82	1537.45	4090.7	2111.51
Q4KML4	2	2	123.66	Costars family protein ABRACL OS=Mus musculus GN=Abracl PE=3 SV=1 - [ABRAL_MOUSE]	0.0425552	0.151351	0.815907	0.845239	1.1831	0.043248	0.543211	1.84091	0.131778	1.55601	0.642671	11218.7	12058	13973.7	9497.35	8493.33	10447.2	16748.2	17369.6	9559.2	9650.98	7378.08	17009.7	20141.4	26224.5	22740.9	10035.7	30277.2	11506.5
Q4KMM3	1	1	107.65	Oxidation resistance protein 1 OS=Mus musculus GN=Oxr1 PE=1 SV=3 - [OXR1_MOUSE]	0.555521	0.689087	0.750341	0.870525	1.14873	0.933034	0.885919	1.12877	0.537646	0.982623	1.01768	2236.56	882.66	3842.14	817.58	121.38	1384.21	0	553.083	584.492	3474.86	2774.5	3278.51	578.27	1773.94	2827.1	2564.78	1353.56	1382.47
Q4VA53	5	4	276.19	Sister chromatid cohesion protein PDS5 homolog B OS=Mus musculus GN=Pds5b PE=1 SV=1 - [PDS5B_MOUSE]	0.73337	0.824447	0.748413	0.787708	1.26951	0.80317	0.753658	1.32686	0.994821	1.04518	0.956774	11779.1	15117.5	11467	9466.26	13103	9557.93	8088.57	8926.77	13212.7	17667.2	18340.5	23252.7	18763	6074.07	14341	31588.1	8377.02	14388.3
Q4VAA2	3	2	179.17	Protein CDV3 OS=Mus musculus GN=Cdv3 PE=1 SV=2 - [CDV3_MOUSE]	0.841037	0.897261	0.828684	0.723566	1.38204	0.970422	0.94761	1.05529	0.933514	0.763569	1.30964	30038.4	28852.6	25577.1	27638.6	15887.1	24433.2	70707.2	53485.9	15899.3	35572.3	11668.7	23327.5	29376.8	28238	20965.7	21116	27309.1	33848.5
Q4VBE8	2	2	108.12	WD repeat-containing protein 18 OS=Mus musculus GN=Wdr18 PE=1 SV=1 - [WDR18_MOUSE]	0.688543	0.791199	0.937659	0.96036	1.04128	0.667687	0.833599	1.19962	0.859985	1.15207	0.868007	5582.47	6446.63	8018.35	7114.76	16460.2	6091.27	5210.62	8713.21	12830.2	8003.39	10353.9	6654.32	5962.34	9396.63	12971.2	16409.7	8913.98	5983.49
Q4VC33	1	1	64.71	Macrophage erythroblast attacher OS=Mus musculus GN=Maea PE=1 SV=1 - [MAEA_MOUSE]	0.0303958	0.124992	0.025919	1.97164	0.507191	0.572743	1.26975	0.787556	0.169197	1.55278	0.644007	402.254	438.462	411.493	303.212	480.593	449.096	239.159	163.049	46.341	282.599	388.209	141.069	491.078	351.057	389.363	366.829	186.232	172.604
Q501J6	19	13	1003.07	Probable ATP-dependent RNA helicase DDX17 OS=Mus musculus GN=Ddx17 PE=2 SV=1 - [DDX17_MOUSE]	0.899253	0.930126	0.998343	0.959261	1.04247	0.905795	0.8845	1.13058	0.92757	1.08452	0.922064	156804	175187	149587	168295	167174	150299	99059	198548	130113	175968	219202	185537	149425	99918.8	222855	295431	163534	162499
Q501J7	1	1	42.68	Phosphatase and actin regulator 4 OS=Mus musculus GN=Phactr4 PE=1 SV=2 - [PHAR4_MOUSE]	0.240628	0.402933	0.950158	1.09874	0.910132	0.251027	1.5303	0.653468	0.386435	0.717993	1.39277	1589.37	1842.14	1327.22	1789.08	599.127	2284.3	1352.26	705.638	2007.57	2148.17	1187.23	1182.8	989.413	806.729	1479.61	854.996	374.772	1657.49
[truncated: 1,911 more rows]

## Sheet: Supplementary Table 4
Supplementary Table 4
[truncated: 4,066 more rows]

## Sheet: Supplementary Table 5
Supplementary Table 5
[truncated: 4,450 more rows]

## Sheet: Supplementary Table 7
Supplementary Table 7
[truncated: 2,193 more rows]
[truncated: 22 more columns]
